# Supplementary material for: 3-Phenyl­sulfanyl-4-phenyl­sulfonyl-1,2,5-oxadiazole 2-oxide
Source: Acta Crystallogr Sect E Struct Rep Online. 2010 Nov 10;66(Pt 12):o3120. doi: 10.1107/S1600536810043060 (PMC3011692; doi:10.1107/S1600536810043060)
Supplement: Supplementary file 1 [file e-66-o3120-sup1.cif]

##############################################################################
###                                                                        ###
###        Electronic paper (Acta Crystallographica Section E)             ###
###                                                                        ###
##############################################################################
#                                                                            #
# This CIF contains the data in a paper accepted for publication in Acta     #
# Crystallographica Section E. It conforms to the requirements of Notes      #
# for Authors for Section E, and has been peer reviewed under the auspices   #
# of the IUCr Commission on Journals.                                        #
#                                                                            #
# Full details of the Crystallographic Information File format               #
# are given in the paper "The Crystallographic Information File (CIF):       #
# a New Standard Archive File for Crystallography" by S. R. Hall, F. H.      #
# Allen and I. D. Brown [Acta Cryst. (1991), A47, 655-685].                  #
#                                                                            #
# The current version of the core CIF dictionary is obtainable from          #
# ftp://ftp.iucr.org/pub/cif_core.dic. The current version number is 2.4.    #
#                                                                            #
# Software is freely available for graphical display of the structure(s) in  #
# this CIF.  For information consult the CIF home page http://www.iucr.org/  #
# cif/home.html                                                              #
#                                                                            #
# This file may be used for bona fide research purposes within the           #
# scientific community so long as proper attribution is given to the journal # 
# article from which it was obtained.                                        #
#                                                                            #
##############################################################################
                                             
data_I
_audit_creation_method
;
CrysAlis RED, Oxford Diffraction Ltd.,
Version 1.171.32.29 (release 10-06-2008 CrysAlis171 .NET)
(compiled Jun 10 2008,16:49:55)
;
_chemical_name_systematic
;
3-Phenylsulfanyl-4-phenylsulfonyl-1,2,5-oxadiazole 2-oxide
;
_chemical_formula_sum     'C14 H10 N2 O4 S2'
_chemical_formula_iupac     'C14 H10 N2 O4 S2'
_chemical_formula_weight     334.36
_symmetry_cell_setting     orthorhombic
_symmetry_space_group_name_H-M     'P n a 21'
_symmetry_space_group_name_hall     ?
loop_
    _symmetry_equiv_pos_as_xyz
    'x, y, z'
    '-x, -y, z+1/2'
    'x+1/2, -y+1/2, z'
    '-x+1/2, y+1/2, z+1/2'
_cell_length_a     15.0182(2)
_cell_length_b     5.54020(10)
_cell_length_c     17.8280(2)
_cell_angle_alpha     90.00
_cell_angle_beta     90.00
_cell_angle_gamma     90.00
_cell_volume     1483.36(4)
_cell_formula_units_Z     4
_cell_measurement_reflns_used     5370
_cell_measurement_theta_min     3.8434
_cell_measurement_theta_max     62.0228
_cell_measurement_temperature     293(2)
_cell_special_details     ?
_exptl_crystal_description     prismatic
_exptl_crystal_colour     colorless
_exptl_crystal_size_max     0.20
_exptl_crystal_size_mid     0.16
_exptl_crystal_size_min     0.14
_exptl_crystal_density_diffrn     1.497
_exptl_crystal_density_meas     ?
_exptl_crystal_density_method     'not measured'
_exptl_crystal_F_000     688
_exptl_absorpt_coefficient_mu     3.443
_exptl_absorpt_correction_type     multi-scan
_exptl_absorpt_process_details     '(CrysAlis RED; Oxford Diffraction, 2008)'
_exptl_absorpt_correction_T_min     0.83593
_exptl_absorpt_correction_T_max     1.00000
_exptl_special_details
;
;
_diffrn_ambient_temperature     293(2)
_diffrn_radiation_type     'Cu K\a'
_diffrn_radiation_wavelength     1.5418
_diffrn_radiation_source     'Ultra (Cu) X-ray Source'
_diffrn_radiation_monochromator     'mirror'
_diffrn_measurement_device_type     'Gemini R Ultra'
_diffrn_measurement_method     f
_diffrn_detector_area_resol_mean     10.2890
_diffrn_reflns_number     7933
_diffrn_reflns_av_R_equivalents     0.0225
_diffrn_reflns_av_sigmaI/netI     0.0164
_diffrn_reflns_theta_min     4.96
_diffrn_reflns_theta_max     62.22
_diffrn_reflns_theta_full     62.22
_diffrn_measured_fraction_theta_max     0.993
_diffrn_measured_fraction_theta_full     0.993
_diffrn_reflns_limit_h_min     -17
_diffrn_reflns_limit_h_max     16
_diffrn_reflns_limit_k_min     -6
_diffrn_reflns_limit_k_max     5
_diffrn_reflns_limit_l_min     -20
_diffrn_reflns_limit_l_max     20
_diffrn_standards_number     30
_diffrn_standards_interval_count     ?
_diffrn_standards_interval_time     60
_diffrn_standards_decay_%     0
_refine_special_details
;
Refinement of <i>F</i>^2^ against ALL reflections. The weighted <i>R</i>-factor
<i>wR</i> and goodness of fit <i>S</i> are based on <i>F</i>^2^, conventional
<i>R</i>-factors <i>R</i> are based on <i>F</i>, with <i>F</i> set to zero for
negative <i>F</i>^2^. The threshold expression of <i>F</i>^2^ >
\s(<i>F</i>^2^) is used only for calculating <i>R</i>-factors(gt) <i>etc</i>.
and is not relevant to the choice of reflections for refinement.
<i>R</i>-factors based on <i>F</i>^2^ are statistically about twice as large
as those based on <i>F</i>, and <i>R</i>- factors based on ALL data will be
even larger.
;
_reflns_number_total     2255
_reflns_number_gt     2134
_reflns_threshold_expression     I>2sigma(I)
_refine_ls_structure_factor_coef     Fsqd
_refine_ls_matrix_type     full
_refine_ls_R_factor_all     0.0325
_refine_ls_R_factor_gt     0.0304
_refine_ls_wR_factor_gt     0.0821
_refine_ls_wR_factor_ref     0.0839
_refine_ls_goodness_of_fit_ref     1.047
_refine_ls_restrained_S_all     1.047
_refine_ls_number_reflns     2255
_refine_ls_number_parameters     199
_refine_ls_number_restraints     1
_refine_ls_number_constraints     ?
_refine_ls_hydrogen_treatment     constr
_refine_ls_weighting_scheme     calc
_refine_ls_weighting_details
         'calc w=1/[\s^2^(Fo^2^)+(0.0626P)^2^+0.0158P] where P=(Fo^2^+2Fc^2^)/3'
_atom_sites_solution_hydrogens     geom
_atom_sites_solution_primary     direct
_atom_sites_solution_secondary     difmap
_refine_ls_shift/su_max     0.000
_refine_ls_shift/su_mean     0.000
_refine_diff_density_max     0.201
_refine_diff_density_min     -0.128
_refine_ls_extinction_method     none
_refine_ls_extinction_coef     ?
_refine_ls_abs_structure_details     'Flack (1983), 1039 Friedel pairs'
_refine_ls_abs_structure_Flack     0.010(17)
loop_
    _atom_type_symbol
    _atom_type_description
    _atom_type_scat_dispersion_real
    _atom_type_scat_dispersion_imag
    _atom_type_scat_source
    'C' 'C' 0.0181 0.0091
                         'International Tables Vol C Tables 4.2.6.8 and 6.1.1.4'
    'H' 'H' 0.0000 0.0000
                         'International Tables Vol C Tables 4.2.6.8 and 6.1.1.4'
    'N' 'N' 0.0311 0.0180
                         'International Tables Vol C Tables 4.2.6.8 and 6.1.1.4'
    'O' 'O' 0.0492 0.0322
                         'International Tables Vol C Tables 4.2.6.8 and 6.1.1.4'
    'S' 'S' 0.3331 0.5567
                         'International Tables Vol C Tables 4.2.6.8 and 6.1.1.4'
_computing_data_collection     'CrysAlis CCD (Oxford Diffraction, 2008)'
_computing_cell_refinement     'CrysAlis RED (Oxford Diffraction, 2008)'
_computing_data_reduction     'CrysAlis RED (Oxford Diffraction, 2008)'
_computing_structure_solution     'SHELXS97 (Sheldrick, 2008)'
_computing_structure_refinement     'SHELXL97 (Sheldrick, 2008)'
_computing_molecular_graphics     'XP in SHELXTL (Sheldrick, 2008)'
_computing_publication_material     'SHELXL97 (Sheldrick, 2008)'
loop_
    _atom_site_type_symbol
    _atom_site_label
    _atom_site_fract_x
    _atom_site_fract_y
    _atom_site_fract_z
    _atom_site_U_iso_or_equiv
    _atom_site_adp_type
    _atom_site_calc_flag
    _atom_site_refinement_flags
    _atom_site_occupancy
    _atom_site_disorder_assembly
    _atom_site_disorder_group
    C C1 0.35417(17) 0.1230(4) 0.94838(14) 0.0566(5) Uani d . 1 . .
    C C2 0.39856(16) 0.1654(4) 1.01631(14) 0.0538(5) Uani d . 1 . .
    C C3 0.47584(18) 0.0455(5) 0.83468(14) 0.0581(6) Uani d . 1 . .
    C C4 0.4633(2) 0.2458(5) 0.78924(16) 0.0724(7) Uani d . 1 . .
    H H4A 0.4065 0.3080 0.7814 0.087 Uiso calc R 1 . .
    C C5 0.5353(3) 0.3495(7) 0.7563(2) 0.0918(11) Uani d . 1 . .
    H H5A 0.5277 0.4827 0.7252 0.110 Uiso calc R 1 . .
    C C6 0.6182(3) 0.2605(8) 0.7684(2) 0.0959(11) Uani d . 1 . .
    H H6A 0.6670 0.3351 0.7461 0.115 Uiso calc R 1 . .
    C C7 0.6311(2) 0.0621(9) 0.8129(2) 0.0975(12) Uani d . 1 . .
    H H7A 0.6881 0.0014 0.8203 0.117 Uiso calc R 1 . .
    C C8 0.5582(2) -0.0488(6) 0.84725(17) 0.0777(8) Uani d . 1 . .
    H H8A 0.5658 -0.1832 0.8778 0.093 Uiso calc R 1 . .
    C C9 0.56551(16) 0.2429(4) 1.07525(13) 0.0555(6) Uani d . 1 . .
    C C10 0.58306(19) 0.4240(5) 1.02395(18) 0.0676(7) Uani d . 1 . .
    H H10A 0.5503 0.4356 0.9798 0.081 Uiso calc R 1 . .
    C C11 0.6499(2) 0.5868(5) 1.0393(2) 0.0762(8) Uani d . 1 . .
    H H11A 0.6613 0.7112 1.0056 0.091 Uiso calc R 1 . .
    C C12 0.6999(2) 0.5685(5) 1.1036(2) 0.0766(8) Uani d . 1 . .
    H H12A 0.7448 0.6797 1.1134 0.092 Uiso calc R 1 . .
    C C13 0.6829(2) 0.3840(6) 1.15337(19) 0.0788(8) Uani d . 1 . .
    H H13A 0.7175 0.3688 1.1964 0.095 Uiso calc R 1 . .
    C C14 0.6155(2) 0.2229(6) 1.14018(17) 0.0684(7) Uani d . 1 . .
    H H14A 0.6035 0.1010 1.1746 0.082 Uiso calc R 1 . .
    O O1 0.28139(13) 0.4102(3) 0.99925(13) 0.0742(5) Uani d . 1 . .
    O O2 0.36323(16) 0.4572(4) 1.10686(15) 0.0875(7) Uani d . 1 . .
    O O3 0.4114(2) -0.3036(4) 0.91510(14) 0.0920(7) Uani d . 1 . .
    O O4 0.31016(18) -0.0940(5) 0.82679(15) 0.1039(8) Uani d . 1 . .
    N N1 0.28650(15) 0.2629(5) 0.93815(14) 0.0701(6) Uani d . 1 . .
    N N2 0.35456(14) 0.3441(4) 1.04923(14) 0.0635(5) Uani d . 1 . .
    S S1 0.48529(5) 0.01160(11) 1.05918(5) 0.0699(2) Uani d . 1 . .
    S S2 0.38327(5) -0.08944(13) 0.87725(4) 0.0696(2) Uani d . 1 . .
loop_
    _atom_site_aniso_label
    _atom_site_aniso_U_11
    _atom_site_aniso_U_22
    _atom_site_aniso_U_33
    _atom_site_aniso_U_12
    _atom_site_aniso_U_13
    _atom_site_aniso_U_23
    C1 0.0491(13) 0.0607(12) 0.0600(14) -0.0109(10) 0.0043(11) 0.0001(12)
    C2 0.0525(12) 0.0502(11) 0.0587(14) -0.0059(10) 0.0079(10) -0.0043(10)
    C3 0.0677(16) 0.0610(14) 0.0456(13) -0.0054(11) -0.0020(11) -0.0079(10)
    C4 0.0842(18) 0.0719(16) 0.0610(15) 0.0049(14) 0.0063(14) 0.0019(14)
    C5 0.120(3) 0.080(2) 0.0751(19) -0.008(2) 0.030(2) 0.0072(16)
    C6 0.091(2) 0.120(3) 0.076(2) -0.030(2) 0.0235(18) -0.008(2)
    C7 0.067(2) 0.151(4) 0.075(2) 0.0048(19) 0.0035(16) -0.001(2)
    C8 0.0695(19) 0.101(2) 0.0628(16) 0.0053(16) -0.0018(13) 0.0043(15)
    C9 0.0526(13) 0.0510(11) 0.0631(15) 0.0039(9) 0.0033(11) 0.0003(10)
    C10 0.0629(16) 0.0666(14) 0.0731(17) 0.0052(12) -0.0055(13) 0.0093(13)
    C11 0.0633(17) 0.0614(14) 0.104(2) 0.0004(13) 0.0009(17) 0.0146(15)
    C12 0.0595(16) 0.0703(16) 0.100(2) -0.0051(13) 0.0000(16) -0.0116(18)
    C13 0.0634(16) 0.104(2) 0.0688(17) -0.0045(15) -0.0104(14) -0.0098(16)
    C14 0.0734(17) 0.0754(17) 0.0564(14) 0.0003(14) -0.0004(12) 0.0070(13)
    O1 0.0579(10) 0.0763(11) 0.0884(14) 0.0081(9) 0.0033(9) -0.0055(10)
    O2 0.0837(14) 0.0954(15) 0.0832(14) 0.0031(11) 0.0031(12) -0.0354(13)
    O3 0.136(2) 0.0522(10) 0.0875(15) -0.0183(11) 0.0244(13) -0.0049(10)
    O4 0.0855(15) 0.139(2) 0.0869(17) -0.0348(15) -0.0055(13) -0.0339(14)
    N1 0.0576(12) 0.0834(14) 0.0693(13) -0.0066(11) -0.0004(11) 0.0002(12)
    N2 0.0566(12) 0.0684(12) 0.0653(13) -0.0045(10) 0.0050(10) -0.0112(11)
    S1 0.0718(4) 0.0536(3) 0.0843(5) -0.0042(3) -0.0134(4) 0.0067(3)
    S2 0.0740(4) 0.0725(4) 0.0624(4) -0.0216(3) 0.0049(3) -0.0155(3)
_geom_special_details
;
All e.s.d.'s (except the e.s.d. in the dihedral angle between two l.s. planes)
are estimated using the full covariance matrix. The cell e.s.d.'s are taken
into account individually in the estimation of e.s.d.'s in distances, angles
and torsion angles; correlations between e.s.d.'s in cell parameters are only
used when they are defined by crystal symmetry. An approximate (isotropic)
treatment of cell e.s.d.'s is used for estimating e.s.d.'s involving l.s.
planes.
;
loop_
    _geom_bond_atom_site_label_1
    _geom_bond_atom_site_label_2
    _geom_bond_site_symmetry_2
    _geom_bond_distance
    _geom_bond_publ_flag
    C1 N1 . 1.291(4) ?
    C1 C2 . 1.402(4) ?
    C1 S2 . 1.784(3) ?
    C2 N2 . 1.327(3) ?
    C2 S1 . 1.734(3) ?
    C3 C8 . 1.362(4) ?
    C3 C4 . 1.387(4) ?
    C3 S2 . 1.752(3) ?
    C4 C5 . 1.358(4) ?
    C4 H4A . 0.9300 ?
    C5 C6 . 1.357(6) ?
    C5 H5A . 0.9300 ?
    C6 C7 . 1.370(6) ?
    C6 H6A . 0.9300 ?
    C7 C8 . 1.396(5) ?
    C7 H7A . 0.9300 ?
    C8 H8A . 0.9300 ?
    C9 C10 . 1.383(4) ?
    C9 C14 . 1.384(4) ?
    C9 S1 . 1.782(2) ?
    C10 C11 . 1.377(4) ?
    C10 H10A . 0.9300 ?
    C11 C12 . 1.374(5) ?
    C11 H11A . 0.9300 ?
    C12 C13 . 1.378(5) ?
    C12 H12A . 0.9300 ?
    C13 C14 . 1.370(4) ?
    C13 H13A . 0.9300 ?
    C14 H14A . 0.9300 ?
    O1 N1 . 1.363(3) ?
    O1 N2 . 1.461(3) ?
    O2 N2 . 1.211(3) ?
    O3 S2 . 1.429(3) ?
    O4 S2 . 1.420(3) ?
loop_
    _geom_angle_atom_site_label_1
    _geom_angle_atom_site_label_2
    _geom_angle_atom_site_label_3
    _geom_angle_site_symmetry_1
    _geom_angle_site_symmetry_3
    _geom_angle
    _geom_angle_publ_flag
    N1 C1 C2 . . 113.3(2) ?
    N1 C1 S2 . . 119.2(2) ?
    C2 C1 S2 . . 127.4(2) ?
    N2 C2 C1 . . 105.7(2) ?
    N2 C2 S1 . . 123.1(2) ?
    C1 C2 S1 . . 130.9(2) ?
    C8 C3 C4 . . 121.8(3) ?
    C8 C3 S2 . . 119.1(2) ?
    C4 C3 S2 . . 119.1(2) ?
    C5 C4 C3 . . 118.9(3) ?
    C5 C4 H4A . . 120.6 ?
    C3 C4 H4A . . 120.6 ?
    C6 C5 C4 . . 120.6(4) ?
    C6 C5 H5A . . 119.7 ?
    C4 C5 H5A . . 119.7 ?
    C5 C6 C7 . . 120.9(3) ?
    C5 C6 H6A . . 119.6 ?
    C7 C6 H6A . . 119.6 ?
    C6 C7 C8 . . 119.8(4) ?
    C6 C7 H7A . . 120.1 ?
    C8 C7 H7A . . 120.1 ?
    C3 C8 C7 . . 118.1(3) ?
    C3 C8 H8A . . 120.9 ?
    C7 C8 H8A . . 120.9 ?
    C10 C9 C14 . . 120.5(2) ?
    C10 C9 S1 . . 123.0(2) ?
    C14 C9 S1 . . 116.3(2) ?
    C11 C10 C9 . . 118.9(3) ?
    C11 C10 H10A . . 120.6 ?
    C9 C10 H10A . . 120.6 ?
    C12 C11 C10 . . 121.1(3) ?
    C12 C11 H11A . . 119.5 ?
    C10 C11 H11A . . 119.5 ?
    C11 C12 C13 . . 119.4(3) ?
    C11 C12 H12A . . 120.3 ?
    C13 C12 H12A . . 120.3 ?
    C14 C13 C12 . . 120.6(3) ?
    C14 C13 H13A . . 119.7 ?
    C12 C13 H13A . . 119.7 ?
    C13 C14 C9 . . 119.5(3) ?
    C13 C14 H14A . . 120.3 ?
    C9 C14 H14A . . 120.3 ?
    N1 O1 N2 . . 107.14(18) ?
    C1 N1 O1 . . 106.9(2) ?
    O2 N2 C2 . . 135.1(2) ?
    O2 N2 O1 . . 117.9(2) ?
    C2 N2 O1 . . 107.0(2) ?
    C2 S1 C9 . . 103.02(11) ?
    O4 S2 O3 . . 120.89(17) ?
    O4 S2 C3 . . 110.29(15) ?
    O3 S2 C3 . . 108.92(15) ?
    O4 S2 C1 . . 105.81(14) ?
    O3 S2 C1 . . 106.53(13) ?
    C3 S2 C1 . . 102.76(12) ?
data_global
_journal_date_recd_electronic     2010-10-15
_journal_date_accepted     2010-10-22
_journal_name_full     'Acta Crystallographica, Section E'
_journal_year     2010
_journal_volume     66
_journal_issue     12
_journal_page_first     o3120
_journal_page_last     o3120
_journal_paper_category     QO
_journal_coeditor_code     CV2780
_publ_contact_author_name     'Giuliana Gervasio'
_publ_contact_author_address
;
Dipartimento di Chimica I,F.M. e Centro CrisDi,
 University of Turin, Via P.
 Giuria 7, 10125, Torino, Italy
;
_publ_contact_author_email     'giuliana.gervasio@unito.it'
_publ_contact_author_fax     ?
_publ_contact_author_phone     ?
_publ_section_title
;
3-Phenylsulfanyl-4-phenylsulfonyl-1,2,5-oxadiazole 2-oxide
;
loop_
    _publ_author_name
    _publ_author_footnote
    _publ_author_address
    'Gervasio, Giuliana' .
;
Dipartimento di Chimica I, F.M. e Centro CrisDi, University of Turin,
Via P. Giuria 7, 10125, Torino, Italy
;
    'Marabello, Domenica' .
;
Dipartimento di Chimica I, F.M. e Centro CrisDi, University of Turin,
Via P. Giuria 7, 10125, Torino, Italy
;
    'Bertolotti, Federica' .
;
Dipartimento di Chimica I, F.M. e Centro CrisDi, University of Turin,
Via P. Giuria 7, 10125, Torino, Italy
;
