# Supplementary material for: 3-Phenyl­sulfanyl-4-phenyl­sulfonyl-1,2,5-oxadiazole 2-oxide
Source: Acta Crystallogr Sect E Struct Rep Online. 2010 Nov 10;66(Pt 12):o3120. doi: 10.1107/S1600536810043060 (PMC3011692; doi:10.1107/S1600536810043060)
Supplement: Supplementary file 2 [file e-66-o3120-Isup2.hkl]

# 
# h,k,l, Fc-squared, Fo-squared, sigma(Fo-squared) and status flag 
# 
data_I
_shelx_title ' mc in Pna2(1)' 
_shelx_refln_list_code          4 
_shelx_F_calc_maximum      159.79 
_exptl_crystal_F_000       688.00 
_reflns_d_resolution_high  0.8714 
 
loop_ 
 _symmetry_equiv_pos_as_xyz 
 'x, y, z' 
 '-x, -y, z+1/2' 
 'x+1/2, -y+1/2, z' 
 '-x+1/2, y+1/2, z+1/2' 
 
_cell_length_a    15.0182 
_cell_length_b     5.5402 
_cell_length_c    17.8280 
_cell_angle_alpha  90.000 
_cell_angle_beta   90.000 
_cell_angle_gamma  90.000 
 
_shelx_F_squared_multiplier     1.000 
 
loop_ 
 _refln_index_h 
 _refln_index_k 
 _refln_index_l 
 _refln_F_squared_calc 
 _refln_F_squared_meas 
 _refln_F_squared_sigma 
 _refln_observed_status 
   0   0 -20        0.96        2.50      2.78 o 
   2   0 -20        5.82        9.11      1.96 o 
   1   1 -20        6.44        4.22      1.86 o 
   2   1 -20       36.73       36.95      2.55 o 
   2   0 -19       35.33       31.33      2.64 o 
   4   0 -19        4.87        2.50      2.50 o 
   0   1 -19       15.27       22.72      2.45 o 
   1   1 -19       25.11       22.29      1.83 o 
   2   1 -19        9.32        9.35      1.78 o 
   3   1 -19       16.37       18.62      2.78 o 
   4   1 -19        6.42        7.58      2.25 o 
   5   1 -19        6.51        4.58      1.96 o 
   1   2 -19       13.54       16.00      1.61 o 
   2   2 -19       23.29       19.28      1.86 o 
   3   2 -19       24.40       29.51      2.45 o 
   0   0 -18      201.16      186.80      7.49 o 
   2   0 -18       87.98       86.32      5.55 o 
   4   0 -18      144.33      154.33      6.38 o 
   1   1 -18       67.69       67.37      2.93 o 
   2   1 -18       89.23       90.38      3.17 o 
   3   1 -18       87.41       90.75      3.02 o 
   4   1 -18       12.98       15.30      1.88 o 
   5   1 -18       52.98       53.17      2.53 o 
   6   1 -18       13.71       15.48      1.81 o 
   7   1 -18       11.83       10.55      2.78 o 
   0   2 -18       66.98       72.17      5.00 o 
   1   2 -18       71.29       83.79      3.41 o 
   2   2 -18       51.59       55.49      2.61 o 
   3   2 -18       54.08       61.56      2.55 o 
   4   2 -18       44.32       40.97      3.19 o 
   5   2 -18       17.31       15.82      3.33 o 
   6   2 -18        5.66        6.94      2.78 o 
   2   0 -17      288.97      303.66      9.44 o 
   4   0 -17       19.18       14.71      3.61 o 
   6   0 -17       61.06       62.73      4.16 o 
   0   1 -17       57.02       67.45      5.55 o 
   1   1 -17        9.87        7.01      2.45 o 
   2   1 -17       31.23       31.86      2.51 o 
   3   1 -17       67.21       69.19      3.06 o 
   4   1 -17       30.56       35.53      4.44 o 
   5   1 -17        3.67        5.77      2.25 o 
   6   1 -17       25.99       32.48      2.94 o 
   7   1 -17        4.30        3.33      2.16 o 
   8   1 -17        2.39        1.10      2.05 o 
   9   1 -17       29.23       25.60      2.25 o 
   1   2 -17       72.80       76.33      5.27 o 
   2   2 -17       34.39       35.31      2.44 o 
   3   2 -17       43.73       44.40      2.10 o 
   4   2 -17       34.63       34.56      2.29 o 
   5   2 -17       37.70       42.19      2.23 o 
   6   2 -17       24.21       28.64      3.05 o 
   7   2 -17       26.30       22.97      1.81 o 
   0   3 -17        7.20        8.03      2.33 o 
   1   3 -17        3.97        6.24      1.59 o 
   2   3 -17       10.91        9.66      1.97 o 
   3   3 -17        5.95        5.46      1.76 o 
   4   3 -17       31.24       34.18      2.55 o 
   5   3 -17       10.90       12.21      3.05 o 
   2   0 -16        0.24        1.11      3.61 o 
   4   0 -16       50.83       52.74      4.72 o 
   6   0 -16       60.87       61.07      4.72 o 
  10   0 -16       36.45       43.30      4.16 o 
   1   1 -16      215.76      223.82     15.54 o 
   2   1 -16       89.64       88.82      6.11 o 
   3   1 -16      145.67      137.84      4.58 o 
   4   1 -16       66.19       65.51      3.43 o 
   5   1 -16       23.15       19.15      3.89 o 
   6   1 -16        9.24       14.16      3.61 o 
   7   1 -16      102.97       99.37      5.55 o 
   8   1 -16        6.39        4.86      2.16 o 
   9   1 -16       36.88       45.34      2.84 o 
  10   1 -16        3.93        5.27      2.00 o 
   1   2 -16      117.09      123.06      5.41 o 
   2   2 -16       25.87       26.99      2.28 o 
   3   2 -16       68.75       80.87      2.76 o 
   4   2 -16       21.78       18.98      1.86 o 
   5   2 -16       11.00        6.60      1.86 o 
   6   2 -16       15.53       15.52      2.64 o 
   7   2 -16       47.87       57.42      3.32 o 
   8   2 -16       59.61       58.31      5.41 o 
   9   2 -16       14.23       20.85      2.36 o 
   1   3 -16       65.50       78.00      2.66 o 
   2   3 -16       60.92       58.99      2.40 o 
   3   3 -16       17.34       24.16      1.92 o 
   4   3 -16       21.89       21.89      1.79 o 
   5   3 -16       33.33       40.62      2.29 o 
   6   3 -16       46.06       47.54      2.64 o 
   2   0 -15      100.09       99.37      6.11 o 
   4   0 -15       26.12       29.42      4.16 o 
   6   0 -15       88.52       82.16      5.00 o 
  10   0 -15       52.15       53.29      4.72 o 
   0   1 -15       80.00       75.50      5.55 o 
   1   1 -15      189.05      186.80      7.77 o 
   2   1 -15       22.18       27.76      4.16 o 
   3   1 -15      197.62      199.81      9.99 o 
   4   1 -15       25.67       24.83      2.64 o 
   5   1 -15       56.72       42.75      4.44 o 
   6   1 -15       19.06       18.04      3.61 o 
   7   1 -15       48.38       44.13      4.44 o 
   8   1 -15       33.55       32.20      4.16 o 
   9   1 -15       48.69       47.78      3.54 o 
  10   1 -15        4.33        1.77      1.80 o 
  11   1 -15        5.74        5.14      1.96 o 
   1   2 -15       18.49       22.80      3.04 o 
   2   2 -15       60.08       56.53      2.81 o 
   3   2 -15        6.78        3.99      1.91 o 
   4   2 -15       33.15       33.43      2.15 o 
   5   2 -15        1.65        3.34      1.81 o 
   6   2 -15        1.83        3.84      2.45 o 
   7   2 -15       13.68       15.10      2.84 o 
   8   2 -15        0.39       -0.83      2.16 o 
   9   2 -15       42.64       47.15      3.04 o 
  10   2 -15        4.49        4.21      1.86 o 
   0   3 -15       84.28       91.81      4.22 o 
   1   3 -15       57.17       67.45      3.45 o 
   2   3 -15       28.61       29.45      1.84 o 
   3   3 -15       63.43       60.36      2.60 o 
   4   3 -15       64.45       64.08      2.49 o 
   5   3 -15        3.04        3.43      1.86 o 
   6   3 -15       20.59       20.98      2.07 o 
   7   3 -15        2.87        3.47      2.16 o 
   8   3 -15       27.89       32.48      3.33 o 
   1   4 -15       14.72       15.07      2.55 o 
   2   4 -15       46.66       47.74      3.61 o 
   3   4 -15       23.25       21.80      3.47 o 
   4   0 -14      769.55      819.94     14.16 o 
  10   0 -14       11.36       14.16      3.89 o 
  12   0 -14       24.51       16.93      3.61 o 
   1   1 -14       67.80       77.72      5.27 o 
   2   1 -14        3.97        4.72      3.05 o 
   3   1 -14      553.73      543.20     12.21 o 
   4   1 -14        0.69        2.78      2.25 o 
   5   1 -14      534.33      531.54     11.94 o 
   6   1 -14       72.09       63.01      5.00 o 
   7   1 -14       35.89       29.98      4.44 o 
   8   1 -14       16.06       13.60      3.89 o 
   9   1 -14       19.46       13.05      3.89 o 
  10   1 -14       17.01       21.37      2.88 o 
  11   1 -14       55.75       48.98      2.43 o 
  12   1 -14        6.50        3.27      1.73 o 
   1   2 -14       41.29       44.89      2.55 o 
   2   2 -14      124.78      133.50      3.73 o 
   3   2 -14       64.96       74.71      3.10 o 
   4   2 -14      562.37      561.73      9.51 o 
   5   2 -14       93.15       93.58      4.65 o 
   6   2 -14       52.24       47.97      3.34 o 
   7   2 -14       27.58       26.84      3.04 o 
   8   2 -14        5.50        1.64      2.45 o 
   9   2 -14        3.55       -0.19      2.25 o 
  10   2 -14        8.51        9.77      2.33 o 
  11   2 -14       46.31       46.22      6.66 o 
   1   3 -14      309.77      357.60      5.12 o 
   2   3 -14      255.12      267.17      3.85 o 
   3   3 -14       36.44       36.32      2.25 o 
   4   3 -14       42.76       42.08      2.64 o 
   5   3 -14        0.68        2.58      1.69 o 
   6   3 -14       39.35       42.11      4.37 o 
   7   3 -14       34.70       42.77      2.49 o 
   8   3 -14       21.36       27.48      3.61 o 
   9   3 -14       16.72       22.21      3.05 o 
   0   4 -14      216.14      244.26      8.33 o 
   1   4 -14       29.22       24.94      3.04 o 
   2   4 -14       79.20       74.41      3.73 o 
   3   4 -14       25.48       26.04      2.11 o 
   4   4 -14        2.13        1.78      1.75 o 
   5   4 -14       15.22       15.06      2.25 o 
   6   4 -14        2.05        5.83      2.78 o 
   4   0 -13       35.78       39.69      4.44 o 
   6   0 -13      633.74      676.43     12.21 o 
  12   0 -13       15.87       12.49      3.61 o 
   2   1 -13       18.51       22.48      3.61 o 
   3   1 -13       75.09       68.28      5.27 o 
   4   1 -13       19.27       27.11      5.00 o 
   5   1 -13      178.30      174.31      6.94 o 
   6   1 -13       35.17       31.37      4.44 o 
   7   1 -13      421.88      419.96     10.83 o 
   8   1 -13       48.91       49.68      5.00 o 
   9   1 -13       55.66       56.35      5.00 o 
  10   1 -13       28.29       24.89      3.12 o 
  11   1 -13       16.06       19.82      2.97 o 
  12   1 -13       20.85       24.35      2.60 o 
  13   1 -13       39.88       39.69      3.61 o 
   1   2 -13       77.39       77.57      3.04 o 
   2   2 -13        5.75        5.90      2.21 o 
   3   2 -13       27.89       27.44      2.39 o 
   4   2 -13       55.92       52.08      3.10 o 
   5   2 -13      259.87      285.33      9.82 o 
   6   2 -13      372.12      340.19      7.49 o 
   7   2 -13       39.53       33.80      4.58 o 
   8   2 -13        9.16        8.33      2.55 o 
   9   2 -13       67.13       73.83      5.27 o 
  10   2 -13       27.62       31.34      2.84 o 
  11   2 -13        1.32        0.24      2.00 o 
  12   2 -13       46.67       43.86      3.89 o 
   0   3 -13      145.19      132.78      4.86 o 
   1   3 -13       33.92       34.61      1.98 o 
   2   3 -13       25.69       24.78      1.86 o 
   3   3 -13       95.47      103.09      3.12 o 
   4   3 -13       15.53       16.38      1.94 o 
   5   3 -13        2.51        0.89      1.68 o 
   6   3 -13        9.24        6.89      2.13 o 
   7   3 -13       10.50       11.80      2.45 o 
   8   3 -13       30.65       33.30      2.84 o 
   9   3 -13       28.38       33.29      2.64 o 
  10   3 -13       27.42       29.14      3.33 o 
   1   4 -13       88.05       81.20      4.32 o 
   2   4 -13       17.73       18.60      1.96 o 
   3   4 -13        2.51        0.87      2.03 o 
   4   4 -13       15.62       18.91      2.23 o 
   5   4 -13       15.65       17.15      3.29 o 
   6   4 -13        8.32       11.46      2.25 o 
   7   4 -13       43.67       44.41      3.89 o 
   4   0 -12      858.42      936.52     13.88 o 
  12   0 -12       23.77       14.71      3.89 o 
   2   1 -12      346.19      377.22      9.44 o 
   3   1 -12       52.28       43.86      4.44 o 
   4   1 -12       23.68       29.01      2.73 o 
   5   1 -12      133.90      139.34      6.38 o 
   6   1 -12       72.64       68.00      5.27 o 
   7   1 -12       93.05       91.04      5.83 o 
   8   1 -12      153.96      141.00      6.66 o 
   9   1 -12      280.34      276.18      8.88 o 
  10   1 -12       53.61       58.57      5.00 o 
  11   1 -12        6.36       10.09      2.05 o 
  12   1 -12       23.46       25.45      2.07 o 
  13   1 -12        4.19        4.75      2.36 o 
   0   2 -12      122.13      106.12      3.87 o 
   1   2 -12      160.24      164.66      5.81 o 
   2   2 -12       45.23       49.60      2.61 o 
   3   2 -12      806.94      814.74     22.76 o 
   4   2 -12      434.36      423.45     26.65 o 
   5   2 -12       54.08       50.26      2.71 o 
   6   2 -12       99.36       97.47      5.55 o 
   7   2 -12      109.00      114.76      8.47 o 
   8   2 -12       53.79       50.69      3.53 o 
   9   2 -12       50.57       61.34      5.00 o 
  10   2 -12       60.93       76.31      4.44 o 
  11   2 -12       32.53       32.56      2.84 o 
  12   2 -12        7.60        8.92      2.16 o 
   1   3 -12      148.77      145.21      3.60 o 
   2   3 -12      138.17      132.08      2.64 o 
   3   3 -12        4.71        4.56      1.58 o 
   4   3 -12      229.19      241.63      3.79 o 
   5   3 -12       67.93       70.59      2.73 o 
   6   3 -12       24.92       26.61      2.51 o 
   7   3 -12      129.28      127.68      3.71 o 
   8   3 -12       56.20       58.38      5.41 o 
   9   3 -12       14.33       16.73      2.55 o 
  10   3 -12       39.21       45.08      4.86 o 
  11   3 -12        7.85        8.60      2.78 o 
   0   4 -12       43.84       38.30      5.27 o 
   1   4 -12       13.08       10.57      1.62 o 
   2   4 -12       97.82       97.66      2.61 o 
   3   4 -12       28.01       30.95      2.20 o 
   4   4 -12      185.79      208.74      4.89 o 
   5   4 -12       20.99       18.16      2.13 o 
   6   4 -12       21.99       22.32      2.75 o 
   7   4 -12        0.03       -0.83      3.05 o 
   8   4 -12        9.19        9.44      2.78 o 
   1   5 -12       10.63       12.15      2.55 o 
   2   5 -12       10.37       13.33      2.55 o 
   4   0 -11      473.94      468.81      9.44 o 
   8   0 -11      168.73      166.54      6.38 o 
  12   0 -11       50.16       55.24      5.27 o 
  14   0 -11        1.53        1.39      3.05 o 
   2   1 -11       12.97       15.27      3.05 o 
   3   1 -11      330.91      326.70      8.33 o 
   5   1 -11       68.43       63.56      4.72 o 
   6   1 -11       66.96       73.83      5.27 o 
   7   1 -11       85.37       94.65      5.83 o 
   8   1 -11      156.80      164.04      7.22 o 
   9   1 -11      203.55      168.76      7.49 o 
  10   1 -11       60.43       65.78      5.55 o 
  11   1 -11       64.93       68.87      9.30 o 
  12   1 -11        7.54        7.47      1.95 o 
  13   1 -11        2.82        2.56      1.75 o 
  14   1 -11        2.61        8.88      3.33 o 
   1   2 -11      213.24      225.71      4.21 o 
   2   2 -11      229.06      207.91      4.11 o 
   3   2 -11      164.79      149.05      3.79 o 
   4   2 -11       98.14       88.36      3.02 o 
   5   2 -11      315.17      318.28      8.98 o 
   6   2 -11      268.32      257.89     13.88 o 
   7   2 -11       20.31       17.83      2.94 o 
   8   2 -11       45.94       51.65      5.55 o 
  10   2 -11       65.67       58.03      3.43 o 
  11   2 -11        3.84        4.55      2.33 o 
  12   2 -11       56.48       55.14      4.72 o 
  13   2 -11       45.42       42.19      3.89 o 
   0   3 -11      490.25      467.62      6.13 o 
   1   3 -11       21.41       22.79      1.57 o 
   2   3 -11      146.63      147.66      2.96 o 
   3   3 -11       44.00       34.96      2.05 o 
   4   3 -11      311.18      304.51      4.17 o 
   5   3 -11       49.43       51.64      2.69 o 
   6   3 -11       81.64       84.10      2.87 o 
   7   3 -11       23.43       24.61      2.49 o 
   8   3 -11      182.44      182.87      5.69 o 
   9   3 -11       85.04       91.48      4.86 o 
  10   3 -11        9.43        3.19      2.16 o 
  11   3 -11       11.55       10.83      3.05 o 
   1   4 -11        4.53        4.65      1.58 o 
   2   4 -11       47.81       42.05      2.07 o 
   3   4 -11        6.52        5.18      1.83 o 
   4   4 -11        5.12        7.05      1.80 o 
   5   4 -11       19.67       16.75      2.16 o 
   6   4 -11      163.98      170.21      5.90 o 
   7   4 -11       12.10       12.21      3.61 o 
   8   4 -11       48.61       50.24      4.44 o 
   9   4 -11        3.85        6.11      2.78 o 
   0   5 -11       36.54       31.15      2.80 o 
   1   5 -11       15.60       17.95      2.04 o 
   2   5 -11       23.55       23.03      1.76 o 
   3   5 -11        6.09        8.55      1.53 o 
   4   5 -11       18.24       21.25      1.69 o 
   4   0 -10      178.68      169.87      5.55 o 
   8   0 -10      233.99      260.91      7.49 o 
  12   0 -10       80.52       81.88      5.83 o 
  14   0 -10       37.40       41.08      4.44 o 
   2   1 -10      286.27      319.76      7.77 o 
   3   1 -10      266.66      270.91      7.22 o 
   4   1 -10       10.59       14.43      3.33 o 
   5   1 -10      635.19      651.45     11.38 o 
   6   1 -10      171.78      174.79      4.39 o 
   7   1 -10       95.57       79.15      3.32 o 
   8   1 -10       41.64       45.56      3.12 o 
   9   1 -10      223.62      235.52      5.45 o 
  10   1 -10       41.74       47.76      3.63 o 
  11   1 -10        3.32        0.11      2.53 o 
  12   1 -10       68.51       70.93      3.37 o 
  13   1 -10       14.43       20.08      2.04 o 
  14   1 -10       10.51       12.21      3.33 o 
   0   2 -10       55.49       58.55      3.89 o 
   1   2 -10      164.78      168.08      2.56 o 
   2   2 -10     1143.72     1189.09     10.41 o 
   3   2 -10      536.82      548.11      8.59 o 
   4   2 -10      381.50      375.93      5.34 o 
   5   2 -10       40.89       34.38      1.95 o 
   6   2 -10       50.90       46.91      6.66 o 
   7   2 -10      427.48      414.13      6.14 o 
   8   2 -10      137.55      128.49      3.84 o 
   9   2 -10       10.17        8.88      2.45 o 
  10   2 -10       50.16       56.99      3.55 o 
  11   2 -10       49.58       50.18      2.61 o 
  12   2 -10       55.15       61.83      4.16 o 
  13   2 -10        8.54       10.27      3.61 o 
   1   3 -10      558.47      571.55      5.15 o 
   2   3 -10      203.17      187.31      3.24 o 
   3   3 -10       93.19       90.55      2.55 o 
   4   3 -10      170.31      173.06      3.27 o 
   5   3 -10      100.60      104.05      2.70 o 
   6   3 -10      321.20      320.91      4.18 o 
   7   3 -10      143.55      152.60      4.03 o 
   8   3 -10      128.07      116.02      4.39 o 
   9   3 -10       31.21       27.08      2.94 o 
  10   3 -10       88.18       91.31      6.52 o 
  11   3 -10        2.16        1.24      2.05 o 
  12   3 -10       12.30       14.71      3.05 o 
   0   4 -10       50.40       50.21      3.27 o 
   1   4 -10      106.59      111.17      2.72 o 
   2   4 -10       98.56       95.73      2.72 o 
   3   4 -10       22.67       24.78      2.07 o 
   4   4 -10      139.18      130.94      3.36 o 
   5   4 -10        0.99        2.20      1.66 o 
   6   4 -10       19.82       22.22      1.96 o 
   7   4 -10       20.92       21.65      3.89 o 
   8   4 -10       41.24       44.69      4.44 o 
   9   4 -10        5.54        0.83      2.78 o 
  10   4 -10       91.99      106.31      4.72 o 
   1   5 -10       62.28       69.73      2.17 o 
   2   5 -10       18.77       15.25      1.80 o 
   3   5 -10       78.68       87.55      2.63 o 
   4   5 -10       11.81       12.17      1.73 o 
   5   5 -10       77.81       88.01      2.43 o 
   6   5 -10       27.62       28.87      3.61 o 
   4   0  -9      543.05      650.34      9.71 o 
  10   0  -9      182.08      177.64      8.05 o 
  12   0  -9       45.52       38.86      5.27 o 
  14   0  -9       80.58       94.65      5.83 o 
   3   1  -9      333.02      328.67      4.86 o 
   4   1  -9      202.30      216.43      4.30 o 
   5   1  -9       73.53       58.14      2.64 o 
   6   1  -9       23.62       22.29      2.36 o 
   7   1  -9      744.58      762.31     12.91 o 
   8   1  -9      116.14      127.67      4.22 o 
   9   1  -9      345.51      340.16     10.27 o 
  10   1  -9       52.97       51.54      3.58 o 
  11   1  -9      161.55      147.26      6.58 o 
  12   1  -9       31.15       33.54      2.49 o 
  13   1  -9       52.79       52.09      5.83 o 
  14   1  -9       22.71       19.43      2.60 o 
  15   1  -9      103.32      113.80      5.27 o 
   1   2  -9      735.54      699.01      6.69 o 
   2   2  -9      982.66      997.25      7.35 o 
   3   2  -9        2.10        2.48      1.54 o 
   4   2  -9      538.06      524.25      6.69 o 
   5   2  -9      551.07      529.64      4.71 o 
   6   2  -9      463.34      452.86      7.89 o 
   7   2  -9      110.04      107.90      3.37 o 
   8   2  -9      110.34      111.95      4.54 o 
   9   2  -9      234.85      245.57      4.97 o 
  10   2  -9       33.28       30.92      2.92 o 
  11   2  -9       80.91       80.13      3.14 o 
  12   2  -9      173.26      173.72      5.00 o 
  13   2  -9       18.57       18.59      2.45 o 
  14   2  -9       50.28       53.02      4.16 o 
   0   3  -9      327.84      335.74      5.00 o 
   1   3  -9       64.82       63.36      1.86 o 
   2   3  -9      235.94      228.71      3.88 o 
   3   3  -9      209.27      194.90      3.28 o 
   4   3  -9      335.55      312.29      4.07 o 
   5   3  -9       46.35       44.20      2.03 o 
   6   3  -9      170.23      151.93      3.07 o 
   7   3  -9        2.43        1.86      1.66 o 
   8   3  -9      143.86      143.39      4.70 o 
   9   3  -9       87.76       85.48      3.24 o 
  10   3  -9       16.90       18.32      2.18 o 
  11   3  -9       94.21       97.96      5.00 o 
  12   3  -9        7.24        8.21      2.13 o 
   1   4  -9      211.10      201.26      3.90 o 
   2   4  -9       25.01       23.66      2.49 o 
   3   4  -9       45.35       51.28      2.49 o 
   4   4  -9        8.25        8.67      1.83 o 
   5   4  -9        8.89        6.92      1.77 o 
   6   4  -9        6.81        6.31      1.80 o 
   7   4  -9      149.37      144.20      4.91 o 
   8   4  -9       33.29       24.98      3.89 o 
   9   4  -9       51.31       54.40      4.44 o 
  10   4  -9       81.39       96.32      5.00 o 
   0   5  -9        9.80        8.88      3.89 o 
   1   5  -9        0.79        1.28      1.70 o 
   2   5  -9       14.20       15.82      1.85 o 
   3   5  -9       43.85       49.18      2.48 o 
   4   5  -9       34.81       33.26      2.07 o 
   5   5  -9       11.48       10.29      1.66 o 
   6   5  -9        0.09        0.00      1.96 o 
   7   5  -9        8.05        6.69      2.78 o 
   4   0  -8     2974.05     3336.37     28.45 o 
   6   0  -8     1848.37     1965.74     16.10 o 
  12   0  -8      231.77      246.20      9.16 o 
  14   0  -8      185.00      205.12      8.33 o 
   2   1  -8      750.06      809.97     10.54 o 
   3   1  -8      432.88      392.58     12.08 o 
   4   1  -8       13.97       12.94      1.49 o 
   5   1  -8     2828.75     2974.66     14.51 o 
   6   1  -8      266.88      268.67     10.41 o 
   7   1  -8       78.22       76.91      3.23 o 
   8   1  -8      107.57      110.47      3.82 o 
   9   1  -8      222.41      221.15      6.33 o 
  10   1  -8      258.82      276.56      5.09 o 
  11   1  -8       14.26       11.84      2.23 o 
  12   1  -8       29.08       30.54      2.09 o 
  13   1  -8       48.51       48.64      2.80 o 
  14   1  -8        4.13        2.14      2.91 o 
  15   1  -8        8.10        5.00      3.33 o 
   1   2  -8      329.43      365.37      6.00 o 
   2   2  -8      812.92      849.91     11.66 o 
   3   2  -8       37.18       30.22      1.86 o 
   4   2  -8      504.17      470.63      4.14 o 
   5   2  -8       56.18       52.01      1.84 o 
   6   2  -8      386.96      378.32      6.89 o 
   7   2  -8      234.15      218.04      3.85 o 
   8   2  -8      182.75      183.64      4.27 o 
   9   2  -8      340.21      359.88      8.15 o 
  10   2  -8       61.27       65.95      3.01 o 
  11   2  -8      111.69      110.76      5.00 o 
  12   2  -8      155.81      158.38      5.08 o 
  13   2  -8       19.81       19.76      2.64 o 
  14   2  -8       35.63       30.94      2.53 o 
   1   3  -8      680.24      637.16      6.15 o 
   2   3  -8      136.03      140.79      2.41 o 
   3   3  -8      111.09      107.77      2.91 o 
   4   3  -8      463.34      466.75      4.26 o 
   5   3  -8       61.38       58.75      2.15 o 
   6   3  -8      416.67      401.78      6.02 o 
   7   3  -8       98.46       90.77      2.91 o 
   8   3  -8       52.85       44.89      2.34 o 
   9   3  -8      171.05      180.19      4.25 o 
  10   3  -8        5.42        2.60      1.89 o 
  11   3  -8       34.77       39.09      2.51 o 
  12   3  -8        9.37       14.20      1.91 o 
  13   3  -8       11.11       10.27      2.78 o 
   0   4  -8      585.59      548.47      8.69 o 
   1   4  -8      141.75      141.41      3.41 o 
   2   4  -8      236.88      222.98      4.06 o 
   3   4  -8       92.42       96.91      2.67 o 
   4   4  -8      224.76      220.37      3.65 o 
   5   4  -8       35.22       33.32      2.21 o 
   6   4  -8       14.66       15.21      1.86 o 
   7   4  -8       11.56        7.36      2.55 o 
   8   4  -8       33.72       30.79      3.04 o 
   9   4  -8       63.11       66.06      5.00 o 
  10   4  -8      110.52      125.18      5.55 o 
  11   4  -8       59.58       59.74      2.92 o 
   1   5  -8       86.08       91.98      3.50 o 
   2   5  -8        9.97       12.54      1.92 o 
   3   5  -8       62.84       58.40      2.56 o 
   4   5  -8        5.36        5.34      1.73 o 
   5   5  -8        7.46        7.98      1.73 o 
   6   5  -8        2.15        2.99      1.57 o 
   7   5  -8       64.55       77.23      2.77 o 
   8   5  -8        1.58       -1.93      1.93 o 
   4   0  -7      696.01      712.12      8.20 o 
   6   0  -7     1192.45     1235.46     12.21 o 
  12   0  -7       74.24       81.05      6.11 o 
  14   0  -7       91.64      104.92      6.38 o 
  16   0  -7       46.77       55.51      4.16 o 
   1   1  -7      563.68      598.10     25.40 o 
   2   1  -7       82.60       86.04      2.78 o 
   3   1  -7     2488.27     2766.07     43.68 o 
   4   1  -7      179.36      191.74      3.45 o 
   5   1  -7      855.54      831.49      8.92 o 
   6   1  -7       98.64       94.43      4.86 o 
   7   1  -7      828.85      865.54      8.63 o 
   8   1  -7      166.41      165.90      4.41 o 
   9   1  -7      294.14      287.59     15.13 o 
  10   1  -7      124.19      141.52      5.51 o 
  11   1  -7       32.10       32.03      2.71 o 
  12   1  -7       70.21       85.48      3.61 o 
  13   1  -7        3.47        4.39      2.07 o 
  14   1  -7       22.56       21.81      2.24 o 
  15   1  -7       67.76       65.46      4.02 o 
   1   2  -7     1205.02     1250.21     22.96 o 
   2   2  -7      193.77      207.36      3.18 o 
   3   2  -7      370.63      419.30      4.05 o 
   4   2  -7      296.73      296.39      3.19 o 
   5   2  -7       80.74       82.53      2.18 o 
   6   2  -7      161.30      144.13      3.89 o 
   7   2  -7       94.49       90.51      2.63 o 
   8   2  -7      166.17      150.69      4.25 o 
   9   2  -7       78.30       73.91      2.97 o 
  10   2  -7      137.29      129.72      5.15 o 
  11   2  -7       24.48       29.16      2.43 o 
  12   2  -7       25.46       30.10      2.41 o 
  13   2  -7       18.05       24.26      2.75 o 
  14   2  -7       27.77       23.44      2.64 o 
  15   2  -7        6.25        4.16      3.05 o 
   0   3  -7       62.18       58.46      2.71 o 
   1   3  -7      100.51      108.80      2.07 o 
   2   3  -7      125.26      119.26      2.68 o 
   3   3  -7      121.39      115.68      2.49 o 
   4   3  -7      956.79      920.63      8.31 o 
   5   3  -7      180.88      175.05      2.81 o 
   6   3  -7       13.38       11.46      1.45 o 
   7   3  -7       37.65       34.89      2.14 o 
   8   3  -7      736.60      737.70      6.86 o 
   9   3  -7       91.04       83.81      3.24 o 
  10   3  -7       47.55       42.87      2.69 o 
  11   3  -7       44.95       51.90      2.61 o 
  12   3  -7       37.12       35.99      2.92 o 
  13   3  -7       42.91       42.51      4.86 o 
   1   4  -7      208.02      211.09      4.48 o 
   2   4  -7       86.97       83.08      2.53 o 
   3   4  -7       86.89       84.88      2.90 o 
   4   4  -7       14.87       13.28      1.73 o 
   5   4  -7       63.82       65.50      2.33 o 
   6   4  -7      110.07      114.41      3.11 o 
   7   4  -7       27.52       22.79      2.94 o 
   8   4  -7       75.69       77.04      3.93 o 
   9   4  -7      130.96      141.00      6.38 o 
  10   4  -7      129.19      130.46      5.83 o 
  11   4  -7       15.53       15.99      2.33 o 
   0   5  -7      131.86      137.40      7.22 o 
   1   5  -7       10.46       10.11      2.28 o 
   2   5  -7       33.44       28.51      2.21 o 
   3   5  -7       53.82       57.02      2.28 o 
   4   5  -7       11.71       15.35      1.65 o 
   5   5  -7       10.88        9.68      1.80 o 
   6   5  -7       11.18       10.61      1.73 o 
   7   5  -7       42.53       50.96      2.55 o 
   8   5  -7       12.34        8.13      2.25 o 
   0   0  -6      871.68      852.97     14.71 o 
   4   0  -6       91.93       84.53      2.59 o 
   8   0  -6      787.43      776.91     10.27 o 
  10   0  -6      153.69      142.56      4.72 o 
  12   0  -6      134.71      128.79      7.22 o 
  14   0  -6       42.18       39.69      5.27 o 
  16   0  -6        1.27        0.83      3.05 o 
   1   1  -6     2844.00     3155.54     41.43 o 
   2   1  -6      158.63      167.90      2.74 o 
   3   1  -6      917.77     1019.45     20.51 o 
   4   1  -6     2302.14     2583.91     18.29 o 
   5   1  -6      297.50      300.49      2.94 o 
   6   1  -6      181.81      217.52      3.95 o 
   7   1  -6       79.22       65.77      2.68 o 
   8   1  -6      164.55      151.61      4.22 o 
   9   1  -6      748.53      748.05      9.00 o 
  10   1  -6       33.11       40.23      2.52 o 
  11   1  -6       50.55       50.61      2.31 o 
  12   1  -6        3.98        2.74      1.96 o 
  13   1  -6      160.65      153.37      4.14 o 
  14   1  -6        6.50        5.78      1.84 o 
  15   1  -6        9.81       11.74      2.31 o 
  16   1  -6        7.02        7.22      3.05 o 
   0   2  -6     3536.27     3646.69     32.20 o 
   1   2  -6      399.46      431.20      6.54 o 
   2   2  -6     1188.90     1278.24      7.37 o 
   3   2  -6      319.79      322.05      4.25 o 
   4   2  -6      318.79      305.59      2.96 o 
   5   2  -6      696.92      668.28      5.34 o 
   6   2  -6      527.15      487.64      4.45 o 
   7   2  -6       48.10       44.38      1.86 o 
   8   2  -6      551.83      545.58      5.48 o 
   9   2  -6      178.91      168.63      3.42 o 
  10   2  -6       66.77       72.04      3.17 o 
  11   2  -6        5.20        5.55      1.75 o 
  12   2  -6       16.44       14.04      2.84 o 
  13   2  -6       15.74       13.49      2.73 o 
  14   2  -6       15.12       19.37      2.53 o 
  15   2  -6        9.54        7.70      2.05 o 
   1   3  -6      741.58      705.32      7.86 o 
   2   3  -6      741.22      736.53      8.21 o 
   3   3  -6      172.27      170.19      2.47 o 
   4   3  -6       10.39       12.55      1.77 o 
   5   3  -6      256.08      235.10      2.83 o 
   6   3  -6      917.39      870.58     11.11 o 
   7   3  -6      527.31      525.40      5.92 o 
   8   3  -6      149.07      141.92      3.01 o 
   9   3  -6       34.43       30.35      2.19 o 
  10   3  -6      148.00      157.59      7.74 o 
  11   3  -6       53.16       60.40      2.79 o 
  12   3  -6       21.97       24.69      2.84 o 
  13   3  -6       35.28       32.91      2.84 o 
  14   3  -6       30.07       32.20      3.61 o 
   0   4  -6      373.24      370.70      5.50 o 
   1   4  -6       10.00       12.11      1.67 o 
   2   4  -6      121.89      119.07      3.41 o 
   3   4  -6      116.06      107.13      3.05 o 
   4   4  -6      434.10      431.03      5.37 o 
   5   4  -6       71.37       64.81      2.31 o 
   6   4  -6      175.13      178.39      3.27 o 
   7   4  -6      124.68      125.95      3.73 o 
   8   4  -6        3.37        3.05      2.36 o 
   9   4  -6       10.54        9.68      2.53 o 
  10   4  -6       21.26       21.37      3.33 o 
  11   4  -6       23.23       29.28      2.53 o 
   1   5  -6       25.56       22.53      2.11 o 
   2   5  -6       50.69       53.03      2.31 o 
   3   5  -6      170.08      181.51      3.41 o 
   4   5  -6        0.22        0.63      1.41 o 
   5   5  -6      194.02      205.74      3.27 o 
   6   5  -6        3.32        4.62      1.71 o 
   7   5  -6       33.33       36.80      2.58 o 
   8   5  -6       11.12        7.08      2.33 o 
   9   5  -6        8.19        6.66      3.33 o 
   0   6  -6       31.32       24.98      3.61 o 
   1   6  -6       22.44       25.64      2.07 o 
   2   6  -6       24.84       29.42      3.05 o 
   4   0  -5      521.05      513.78      5.65 o 
  10   0  -5     1076.56     1102.03     10.51 o 
  12   0  -5     1427.21     1440.25     13.12 o 
  14   0  -5        7.80        3.33      4.16 o 
  16   0  -5        4.31        2.78      3.05 o 
   0   1  -5     8830.60     9463.69     44.97 o 
   1   1  -5      481.24      461.89      6.87 o 
   2   1  -5      877.91      959.56     16.77 o 
   3   1  -5      930.82     1004.56      9.82 o 
   4   1  -5      493.80      540.47      5.12 o 
   5   1  -5       65.14       73.94      1.80 o 
   6   1  -5      671.67      718.94      5.98 o 
   7   1  -5      134.01      138.93      4.03 o 
   8   1  -5      190.24      196.20      3.52 o 
   9   1  -5      145.81      134.75      3.77 o 
  10   1  -5      174.31      175.81      4.01 o 
  11   1  -5      822.29      798.52     20.54 o 
  12   1  -5      177.27      192.63      4.51 o 
  13   1  -5      187.69      185.74      5.77 o 
  14   1  -5       61.07       53.23      3.91 o 
  15   1  -5       27.47       24.31      2.58 o 
  16   1  -5        7.06        7.22      3.61 o 
   1   2  -5      211.14      182.35      3.58 o 
   2   2  -5      531.07      589.87      6.92 o 
   3   2  -5      779.96      848.91      7.51 o 
   4   2  -5      626.53      711.60      6.14 o 
   5   2  -5     1799.02     1801.84     14.30 o 
   6   2  -5     1422.84     1460.73      6.47 o 
   7   2  -5      828.14      818.48      5.93 o 
   8   2  -5      295.06      282.94      4.06 o 
   9   2  -5       90.65       88.80      2.61 o 
  10   2  -5      217.68      208.57      4.47 o 
  11   2  -5       29.16       32.10      2.13 o 
  12   2  -5      102.81       95.34      3.34 o 
  13   2  -5       38.52       42.91      4.44 o 
  14   2  -5       27.89       24.98      2.75 o 
  15   2  -5       16.10       15.26      2.50 o 
   0   3  -5      832.57      867.91     13.25 o 
   1   3  -5       62.69       68.43      1.50 o 
   2   3  -5      125.25      133.30      2.18 o 
   3   3  -5      118.84      129.22      1.98 o 
   4   3  -5      521.05      519.62      3.84 o 
   5   3  -5       43.20       42.46      1.50 o 
   6   3  -5      164.16      156.26      2.41 o 
   7   3  -5      357.68      360.81      4.36 o 
   8   3  -5        7.84        6.60      1.57 o 
   9   3  -5      409.80      421.54      5.37 o 
  10   3  -5       96.87      101.68      2.93 o 
  11   3  -5       33.60       32.60      2.12 o 
  12   3  -5       32.67       29.20      2.39 o 
  13   3  -5       16.03       15.68      2.55 o 
  14   3  -5        5.15        5.55      2.78 o 
   1   4  -5       53.71       54.64      1.92 o 
   2   4  -5       32.28       28.13      1.78 o 
   3   4  -5       27.12       25.55      2.13 o 
   4   4  -5      112.92      118.96      3.19 o 
   5   4  -5      272.49      261.13      3.89 o 
   6   4  -5        8.82        8.96      1.63 o 
   7   4  -5      214.59      217.08      3.67 o 
   8   4  -5      144.56      147.44      4.05 o 
   9   4  -5       14.98       11.23      2.45 o 
  10   4  -5       64.90       69.00      3.43 o 
  11   4  -5       17.15       15.29      2.64 o 
  12   4  -5        2.88        3.26      2.05 o 
   0   5  -5        4.84        1.07      2.46 o 
   1   5  -5       97.47       91.96      3.51 o 
   2   5  -5       69.00       69.23      2.46 o 
   3   5  -5       36.62       36.72      2.10 o 
   4   5  -5      106.73      104.94      2.48 o 
   5   5  -5       32.83       33.29      1.84 o 
   6   5  -5       17.30       17.00      1.76 o 
   7   5  -5      111.06      120.39      3.56 o 
   8   5  -5       12.91       13.20      1.85 o 
   9   5  -5       15.72       21.93      3.61 o 
   1   6  -5       17.21       21.29      2.53 o 
   2   6  -5       11.39       18.04      3.05 o 
   3   6  -5        6.24        6.66      2.78 o 
   0   0  -4    25531.74    27756.82    262.58 o 
   4   0  -4     3217.53     3319.17     12.83 o 
  10   0  -4       86.05       73.83      5.00 o 
  12   0  -4      173.86      179.60     10.55 o 
  14   0  -4       89.14       83.55      3.93 o 
  16   0  -4      156.51      174.59      7.22 o 
   1   1  -4     6137.39     6523.63     44.39 o 
   2   1  -4     3416.49     3553.11     11.52 o 
   3   1  -4     3517.83     3526.41     18.44 o 
   4   1  -4      470.48      492.88      4.92 o 
   5   1  -4     2689.37     2910.52     22.73 o 
   6   1  -4      511.58      541.52      7.32 o 
   7   1  -4      117.63      107.80      3.12 o 
   8   1  -4      396.49      400.87      4.09 o 
   9   1  -4      350.08      338.26      4.75 o 
  10   1  -4       58.01       57.97      2.72 o 
  11   1  -4      287.58      287.23      8.05 o 
  12   1  -4       88.74       88.62      3.38 o 
  13   1  -4       44.99       47.50      3.74 o 
  14   1  -4       15.53       12.45      2.04 o 
  15   1  -4        5.91        5.37      1.98 o 
  16   1  -4       20.03       19.21      2.45 o 
   0   2  -4     6185.86     6439.34     28.46 o 
   1   2  -4     2553.36     2692.89     24.48 o 
   2   2  -4      214.57      212.34      3.02 o 
   3   2  -4     2041.25     2154.84     16.14 o 
   4   2  -4      852.34      911.76      6.35 o 
   5   2  -4     1763.05     1926.38     10.92 o 
   6   2  -4      535.87      510.82      3.77 o 
   7   2  -4      627.64      607.50      4.30 o 
   8   2  -4      308.97      280.12      3.47 o 
   9   2  -4       13.00       11.27      1.67 o 
  10   2  -4      336.76      336.97     10.94 o 
  11   2  -4      280.02      269.90      6.45 o 
  12   2  -4      127.43      115.48      3.99 o 
  13   2  -4       51.42       51.05      4.30 o 
  14   2  -4       32.52       34.07      2.94 o 
  15   2  -4       43.26       48.64      3.12 o 
   1   3  -4      774.92      748.86      6.21 o 
   2   3  -4      124.60      119.32      2.01 o 
   3   3  -4      412.85      423.46      3.08 o 
   4   3  -4      354.39      382.88      5.30 o 
   5   3  -4      464.97      440.27      5.21 o 
   6   3  -4      435.87      410.74      6.97 o 
   7   3  -4      679.57      683.99      5.73 o 
   8   3  -4       69.76       70.03      2.37 o 
   9   3  -4       58.04       57.19      2.16 o 
  10   3  -4      127.13      132.69      3.61 o 
  11   3  -4        3.28        2.12      1.95 o 
  12   3  -4        6.20        4.00      1.59 o 
  13   3  -4       14.58       16.10      2.08 o 
  14   3  -4        7.38        6.94      3.33 o 
   0   4  -4      424.43      413.69      5.80 o 
   1   4  -4       54.26       56.28      1.90 o 
   2   4  -4      651.18      613.31     12.54 o 
   3   4  -4      183.79      185.73      3.67 o 
   4   4  -4      210.74      179.77      3.64 o 
   5   4  -4      221.80      223.37      3.57 o 
   6   4  -4      120.14      111.27      2.60 o 
   7   4  -4       75.14       75.12      2.30 o 
   8   4  -4       57.07       57.94      2.99 o 
   9   4  -4        6.78        4.14      1.71 o 
  10   4  -4       43.09       49.81      3.76 o 
  11   4  -4        7.49        4.30      2.36 o 
  12   4  -4        6.32        8.01      2.25 o 
   1   5  -4      397.92      412.15      6.44 o 
   2   5  -4       13.22       10.72      2.04 o 
   3   5  -4       86.60       81.33      2.62 o 
   4   5  -4        3.03        2.79      1.46 o 
   5   5  -4       73.44       74.97      2.22 o 
   6   5  -4       12.27       14.53      1.83 o 
   7   5  -4       26.82       30.38      2.07 o 
   8   5  -4       73.91       72.14      3.60 o 
   9   5  -4       76.63       94.37      5.55 o 
  10   5  -4       24.78       30.53      3.61 o 
   2   6  -4       16.59       18.94      4.30 o 
   3   6  -4        6.91       11.11      1.96 o 
   4   6  -4       44.35       37.75      3.33 o 
   2   0  -3    11453.03    11462.46    134.34 o 
   4   0  -3      796.05      766.20      5.42 o 
   6   0  -3      563.59      598.99     14.43 o 
   8   0  -3     2276.79     2413.18     19.43 o 
  10   0  -3       93.65       97.70      5.55 o 
  12   0  -3       82.52       78.27      5.83 o 
  14   0  -3      182.50      190.83      5.41 o 
  16   0  -3       23.70       24.43      4.16 o 
   0   1  -3    13212.78    13429.17    119.42 o 
   1   1  -3      913.79      947.03      9.01 o 
   2   1  -3     6673.02     6916.39     43.67 o 
   3   1  -3     3664.12     3866.72     11.98 o 
   4   1  -3     2791.24     2876.18     11.74 o 
   5   1  -3     3664.83     3992.58     18.57 o 
   6   1  -3      930.57      979.50      8.30 o 
   7   1  -3     1616.51     1780.67     25.79 o 
   8   1  -3      110.38       99.22      2.55 o 
   9   1  -3      288.94      296.74      4.31 o 
  10   1  -3       88.46       83.55      3.66 o 
  11   1  -3      297.94      294.26      5.18 o 
  12   1  -3        4.75        8.35      2.23 o 
  13   1  -3      204.51      207.29      6.42 o 
  14   1  -3       50.43       48.25      2.86 o 
  15   1  -3      113.81      128.51      3.75 o 
  16   1  -3       21.31       24.58      2.07 o 
   1   2  -3      644.91      652.36      8.83 o 
   2   2  -3     1607.38     1670.11     12.69 o 
   3   2  -3      773.90      815.49      9.30 o 
   4   2  -3      417.13      437.44      3.96 o 
   5   2  -3      184.42      176.24      2.29 o 
   6   2  -3     1021.66     1031.53      7.44 o 
   7   2  -3      161.09      164.20      2.17 o 
   8   2  -3       81.52       83.77      1.90 o 
   9   2  -3      292.35      283.01      3.95 o 
  10   2  -3       76.15       67.88      3.04 o 
  11   2  -3       60.99       62.71      3.04 o 
  12   2  -3       18.50       18.53      2.39 o 
  13   2  -3      175.60      182.45      4.35 o 
  14   2  -3       40.00       41.56      5.55 o 
  15   2  -3        1.32        2.85      2.36 o 
  16   2  -3       17.18       22.37      2.33 o 
   0   3  -3     1537.64     1557.00     10.88 o 
   1   3  -3       46.75       42.26      1.56 o 
   2   3  -3        4.42        4.83      0.98 o 
   3   3  -3        9.25        9.56      1.04 o 
   4   3  -3       85.81       87.04      1.90 o 
   5   3  -3       12.57       15.34      1.30 o 
   6   3  -3      192.34      193.83      4.87 o 
   7   3  -3      191.60      194.76      3.34 o 
   8   3  -3      190.98      179.44      3.22 o 
   9   3  -3      106.93      110.62      2.70 o 
  10   3  -3      116.71      118.35      3.17 o 
  11   3  -3       33.26       34.05      2.21 o 
  12   3  -3       60.36       58.43      2.46 o 
  13   3  -3       20.96       23.42      2.19 o 
  14   3  -3        6.11        7.42      2.36 o 
   1   4  -3      306.21      304.02      3.96 o 
   2   4  -3       67.05       55.52      2.46 o 
   3   4  -3       91.03       81.90      2.72 o 
   4   4  -3       57.26       56.08      2.25 o 
   5   4  -3       27.51       26.54      1.69 o 
   6   4  -3       22.04       21.19      1.69 o 
   7   4  -3      149.80      148.84      2.84 o 
   8   4  -3      152.39      136.26      3.07 o 
   9   4  -3       13.70       12.35      1.69 o 
  10   4  -3       88.16       95.68      3.38 o 
  11   4  -3       24.36       24.08      2.39 o 
  12   4  -3       89.14      108.84      3.91 o 
  13   4  -3        9.00       11.10      3.05 o 
   0   5  -3       43.72       49.65      3.60 o 
   1   5  -3       85.71       81.76      2.55 o 
   2   5  -3       71.97       70.95      2.43 o 
   3   5  -3      108.52      101.62      2.68 o 
   4   5  -3       22.03       21.35      1.92 o 
   5   5  -3       13.29       13.72      1.58 o 
   6   5  -3        5.38        6.93      1.77 o 
   7   5  -3       16.65       14.73      2.13 o 
   8   5  -3       26.55       24.04      2.64 o 
   9   5  -3       15.76       13.60      3.89 o 
  10   5  -3       11.79       14.71      3.33 o 
   1   6  -3        6.62        7.77      3.33 o 
   2   6  -3      136.81      156.38      4.32 o 
   3   6  -3        7.31       10.32      2.08 o 
   4   6  -3       21.12       22.52      5.41 o 
   0   0  -2    11067.64    11788.60    118.80 o 
   2   0  -2      580.90      506.87      8.88 o 
   6   0  -2     1561.47     1644.59     23.04 o 
   8   0  -2      253.39      261.77      5.44 o 
  10   0  -2       87.74       82.72      5.00 o 
  12   0  -2      432.27      446.61     11.66 o 
  14   0  -2      453.11      482.14     12.77 o 
  16   0  -2       69.61       74.23      3.47 o 
   1   1  -2     5754.58     5822.68     46.26 o 
   2   1  -2     5356.43     5311.84     70.50 o 
   3   1  -2    18102.73    18143.78    134.81 o 
   4   1  -2     4040.98     4246.14     19.53 o 
   5   1  -2      597.62      551.95      5.55 o 
   6   1  -2     1715.21     1925.92     14.16 o 
   7   1  -2      845.02      916.98      6.13 o 
   8   1  -2       13.61       13.31      1.35 o 
   9   1  -2       42.21       41.51      2.13 o 
  10   1  -2      346.90      342.79      5.43 o 
  11   1  -2      402.63      394.16      5.58 o 
  12   1  -2       51.71       42.75      3.34 o 
  13   1  -2      154.64      161.43      4.37 o 
  14   1  -2        1.19        3.94      2.20 o 
  15   1  -2       45.45       56.99      2.88 o 
  16   1  -2        1.38        3.10      1.91 o 
   0   2  -2      970.90      947.68     10.39 o 
   1   2  -2      263.33      252.60      3.61 o 
   2   2  -2     1069.48     1073.64     13.29 o 
   3   2  -2      871.31      923.11     20.36 o 
   4   2  -2     1230.84     1357.31     12.96 o 
   5   2  -2       95.93       97.31      1.84 o 
   6   2  -2      727.92      788.42      7.19 o 
   7   2  -2      393.57      433.07      2.96 o 
   8   2  -2      288.69      287.68      3.33 o 
   9   2  -2      189.98      198.78      3.02 o 
  10   2  -2      106.77       96.47      2.80 o 
  11   2  -2      250.22      241.43      4.96 o 
  12   2  -2       57.40       56.79      2.99 o 
  13   2  -2       86.41       76.96      3.25 o 
  14   2  -2        8.80        9.39      3.61 o 
  15   2  -2       77.31       80.41      5.14 o 
  16   2  -2       32.74       31.37      2.55 o 
   1   3  -2       57.35       52.24      1.74 o 
   2   3  -2     2080.94     2045.57      8.49 o 
   3   3  -2      316.75      297.02      3.64 o 
   4   3  -2      209.52      200.65      2.38 o 
   5   3  -2      713.40      719.14      7.62 o 
   6   3  -2      234.95      229.83      3.11 o 
   7   3  -2      312.93      300.74      2.89 o 
   8   3  -2      124.83      124.06      3.22 o 
   9   3  -2       23.08       23.24      1.79 o 
  10   3  -2      257.38      241.43      4.93 o 
  11   3  -2       45.66       45.12      2.41 o 
  12   3  -2       27.14       27.27      2.14 o 
  13   3  -2       38.39       38.25      2.55 o 
  14   3  -2       60.32       59.72      3.33 o 
  15   3  -2        9.44        9.16      3.05 o 
   0   4  -2      331.45      286.48      5.23 o 
   1   4  -2       96.01       89.26      2.77 o 
   2   4  -2      438.30      412.36      5.13 o 
   3   4  -2      245.93      240.76      3.62 o 
   4   4  -2      391.58      393.31      4.54 o 
   5   4  -2       28.81       30.26      1.78 o 
   6   4  -2       63.03       63.17      2.11 o 
   7   4  -2      139.61      147.24      2.89 o 
   8   4  -2      111.54      100.58      2.51 o 
   9   4  -2       12.19       11.80      1.52 o 
  10   4  -2       75.34       79.90      3.36 o 
  11   4  -2       19.62       20.02      2.24 o 
  12   4  -2        8.62        9.09      1.95 o 
  13   4  -2        0.12       -1.11      2.50 o 
   1   5  -2      571.45      569.68      8.03 o 
   2   5  -2       27.79       29.61      1.97 o 
   3   5  -2       60.53       65.34      2.76 o 
   4   5  -2      121.40      117.91      4.17 o 
   5   5  -2       72.23       72.33      3.13 o 
   6   5  -2       33.83       36.74      2.61 o 
   7   5  -2       21.97       18.59      2.27 o 
   8   5  -2       11.11       13.25      2.47 o 
   9   5  -2       94.15      113.80      5.83 o 
  10   5  -2       28.04       32.20      3.61 o 
   0   6  -2       75.91       88.82      5.00 o 
   1   6  -2        8.72       13.10      2.64 o 
   2   6  -2       69.85       72.38      3.23 o 
   3   6  -2       18.97       21.10      2.36 o 
   4   6  -2        4.49        6.80      2.06 o 
   5   6  -2        3.07        0.28      2.78 o 
   2   0  -1    10333.41    10515.12    246.84 o 
   4   0  -1     1349.10     1413.10     16.38 o 
   6   0  -1      491.60      541.00     10.07 o 
   8   0  -1      803.30      745.83     10.55 o 
  10   0  -1     2861.99     2924.18     24.70 o 
  12   0  -1      396.92      373.33     10.83 o 
  14   0  -1      149.87      138.51      7.49 o 
  16   0  -1       33.49       31.92      2.80 o 
   0   1  -1     6678.21     6764.46    141.30 o 
   1   1  -1     1312.71     1348.15      9.01 o 
   2   1  -1      378.12      352.61      4.11 o 
   3   1  -1     2158.09     2189.19     12.06 o 
   4   1  -1     1756.88     1793.95     21.46 o 
   5   1  -1      478.75      467.80      5.03 o 
   6   1  -1      174.80      179.42      5.89 o 
   7   1  -1      447.20      453.22      4.67 o 
   8   1  -1       15.99       15.23      1.35 o 
   9   1  -1      198.13      231.86      7.48 o 
  10   1  -1      117.05      106.82      3.13 o 
  11   1  -1      541.88      519.51      7.87 o 
  12   1  -1       38.33       41.74      3.82 o 
  13   1  -1      327.96      318.27      7.16 o 
  14   1  -1       88.18       84.40      4.31 o 
  15   1  -1       24.88       27.27      2.90 o 
  16   1  -1       39.19       44.35      2.45 o 
  17   1  -1       34.97       36.64      3.89 o 
   1   2  -1      646.47      569.50      3.82 o 
   2   2  -1      176.84      176.91      2.60 o 
   3   2  -1      534.04      517.57      5.83 o 
   4   2  -1      682.94      791.23     13.18 o 
   5   2  -1       36.33       35.26      1.31 o 
   6   2  -1      101.84       93.49      1.46 o 
   7   2  -1      219.66      226.12      2.71 o 
   8   2  -1      500.17      495.18      5.27 o 
   9   2  -1      206.02      188.82      3.43 o 
  10   2  -1      404.91      390.42      5.17 o 
  11   2  -1       29.21       26.72      2.11 o 
  12   2  -1       79.54       77.73      3.31 o 
  13   2  -1      101.33      101.86      5.82 o 
  14   2  -1       10.06       10.60      3.19 o 
  15   2  -1        1.95        2.88      2.25 o 
  16   2  -1       12.59       11.02      2.25 o 
   0   3  -1      818.26      819.78     14.95 o 
   1   3  -1       10.92       10.79      1.09 o 
   2   3  -1       43.35       46.31      1.31 o 
   3   3  -1       87.63       85.45      1.66 o 
   4   3  -1      292.10      276.10      2.68 o 
   5   3  -1      287.63      272.44      2.76 o 
   6   3  -1       13.57       12.46      1.07 o 
   7   3  -1      177.41      174.55      2.30 o 
   8   3  -1       22.80       19.93      1.36 o 
   9   3  -1      143.57      148.13      4.01 o 
  10   3  -1       27.10       26.23      1.97 o 
  11   3  -1       52.76       56.81      2.52 o 
  12   3  -1      105.00      101.61      2.98 o 
  13   3  -1       12.19       15.69      2.07 o 
  14   3  -1       28.36       25.40      2.53 o 
  15   3  -1       48.50       58.84      4.16 o 
   1   4  -1      169.14      160.62      3.39 o 
   2   4  -1      177.12      158.78      2.76 o 
   3   4  -1      152.72      139.29      2.70 o 
   4   4  -1       37.33       37.19      1.69 o 
   5   4  -1      443.16      467.16      7.90 o 
   6   4  -1      294.80      284.84      3.39 o 
   7   4  -1      102.34       95.75      2.45 o 
   8   4  -1      107.95      112.66      2.60 o 
   9   4  -1       48.58       49.02      1.99 o 
  10   4  -1       24.78       24.66      2.56 o 
  11   4  -1        2.11        0.97      1.91 o 
  12   4  -1       66.35       67.44      2.76 o 
  13   4  -1       10.23       10.31      2.22 o 
   0   5  -1       21.66       17.64      3.00 o 
   1   5  -1      114.06      114.53      2.90 o 
   2   5  -1       74.10       74.45      5.13 o 
   3   5  -1      138.39      126.58      3.49 o 
   4   5  -1      124.69      127.33      6.33 o 
   5   5  -1      101.39      106.78      3.52 o 
   6   5  -1        7.74        8.63      2.28 o 
   7   5  -1       85.29       99.23      3.63 o 
   8   5  -1       11.20       12.24      1.91 o 
   9   5  -1       19.81       19.98      4.16 o 
  10   5  -1       10.17        6.66      3.33 o 
   1   6  -1       35.35       40.13      2.94 o 
   2   6  -1       79.79       82.93      3.43 o 
   3   6  -1       16.41       18.46      1.86 o 
   4   6  -1       32.95       29.85      2.01 o 
   5   6  -1        4.72        3.89      2.78 o 
   2   0   0     3489.16     3323.05     17.76 o 
   4   0   0     7729.34     7840.77     46.18 o 
   6   0   0      587.70      663.63     13.54 o 
   8   0   0     1335.43     1300.68     13.88 o 
  10   0   0      463.53      460.21     10.27 o 
  12   0   0      540.87      594.55     13.05 o 
  14   0   0       59.46       64.40      5.83 o 
  16   0   0        1.43        1.16      2.50 o 
   1   1   0     5706.28     5777.15     30.74 o 
   2   1   0     1649.91     1604.32      7.33 o 
   3   1   0     4923.72     4959.40     70.15 o 
   4   1   0     2778.41     2799.22     52.07 o 
   5   1   0       20.84       16.14      2.04 o 
   6   1   0     1030.62     1075.71     12.66 o 
   7   1   0     1827.65     1990.99     22.32 o 
   8   1   0      404.00      428.14      8.57 o 
   9   1   0      669.33      677.57      7.93 o 
  10   1   0      196.65      194.37      4.00 o 
  11   1   0       67.23       53.91      4.44 o 
  12   1   0      253.26      230.52      4.77 o 
  13   1   0      155.69      178.66      5.93 o 
  14   1   0       91.11       93.23      5.27 o 
  15   1   0        1.58        1.16      1.96 o 
  16   1   0       44.31       40.39      2.44 o 
  17   1   0       44.28       49.68      4.16 o 
   0   2   0     1766.94     1891.96     28.17 o 
   1   2   0     3140.88     3051.28     26.08 o 
   2   2   0      395.14      397.07      5.99 o 
   3   2   0      731.44      874.47      9.21 o 
   4   2   0      891.60      879.87     11.64 o 
   5   2   0     2517.56     2787.77      8.39 o 
   6   2   0     2285.43     2416.31     15.08 o 
   7   2   0      523.21      521.79      5.59 o 
   8   2   0      538.94      480.66      5.21 o 
   9   2   0       90.52       94.39      3.04 o 
  10   2   0       50.64       49.76      2.28 o 
  11   2   0      156.35      155.57      3.46 o 
  12   2   0        0.05        0.99      2.07 o 
  13   2   0      172.80      183.50      4.47 o 
  14   2   0       26.17       28.29      2.43 o 
  15   2   0       15.07       14.30      2.45 o 
  16   2   0       10.71       12.33      2.25 o 
   1   3   0     1479.20     1561.42      5.69 o 
   2   3   0       26.68       34.96      1.31 o 
   3   3   0     1141.25     1113.29      8.25 o 
   4   3   0        1.66        1.37      0.97 o 
   5   3   0     1086.95      982.46      5.63 o 
   6   3   0       53.32       48.97      1.43 o 
   7   3   0      135.12      128.86      2.19 o 
   8   3   0      117.89      118.32      2.08 o 
   9   3   0       15.05       16.25      1.55 o 
  10   3   0        0.23       -1.23      1.91 o 
  11   3   0        0.08       -0.71      1.61 o 
  12   3   0      134.74      126.25      3.21 o 
  13   3   0       31.00       41.26      2.66 o 
  14   3   0       25.66       29.54      2.64 o 
  15   3   0       12.73       14.43      3.05 o 
   0   4   0       44.90       50.92      3.12 o 
   1   4   0      527.93      462.73      6.57 o 
   2   4   0      800.53      786.64      5.48 o 
   3   4   0       38.57       32.64      1.60 o 
   4   4   0      809.32      754.78      9.32 o 
   5   4   0      212.34      213.76      2.75 o 
   6   4   0       55.32       60.29      2.52 o 
   7   4   0      191.26      196.23      4.48 o 
   8   4   0       17.88       21.04      1.41 o 
   9   4   0       11.66        7.58      1.77 o 
  10   4   0       10.74        3.51      1.97 o 
  11   4   0       45.33       43.39      2.55 o 
  12   4   0        0.24        0.35      1.85 o 
  13   4   0       21.19       20.33      2.91 o 
   1   5   0       41.43       38.56      2.41 o 
   2   5   0       34.17       33.13      2.67 o 
   3   5   0      202.93      183.48      5.50 o 
   4   5   0        0.12        2.78      3.05 o 
   5   5   0      388.22      376.98      5.89 o 
   6   5   0      318.09      334.83      5.48 o 
   7   5   0        8.33        7.82      1.77 o 
   8   5   0       23.94       17.56      3.49 o 
   9   5   0        0.00       -0.28      3.33 o 
  10   5   0        9.35        7.77      3.33 o 
   0   6   0       15.93       18.60      3.61 o 
   1   6   0        0.36        0.97      2.16 o 
   2   6   0       74.84       69.54      3.34 o 
   3   6   0       22.26       21.05      1.66 o 
   4   6   0       79.45       78.22      2.67 o 
   5   6   0       28.78       29.98      3.61 o 
   2   0   1    10320.01    10329.30    262.84 o 
   4   0   1     1455.02     1506.41     20.47 o 
   6   0   1      579.10      632.14      8.49 o 
   8   0   1      850.90      779.97     11.10 o 
  10   0   1     2953.66     2955.82     25.26 o 
  12   0   1      343.48      333.36     10.27 o 
  14   0   1      132.42      125.74      7.49 o 
  16   0   1       30.37       35.81      4.72 o 
   0   1   1     6362.91     6783.81    184.86 o 
   1   1   1     1365.64     1354.88     27.33 o 
   2   1   1      388.73      357.45      4.40 o 
   3   1   1     2151.04     2174.51      9.21 o 
   4   1   1     1628.45     1651.23     25.77 o 
   5   1   1      498.97      482.16      7.49 o 
   6   1   1      156.86      168.23      3.56 o 
   7   1   1      382.00      378.50      4.64 o 
   8   1   1       18.16       18.68      1.48 o 
   9   1   1      149.12      170.56      3.05 o 
  10   1   1      112.76      100.70      3.25 o 
  11   1   1      514.47      488.44      6.49 o 
  12   1   1       39.21       37.75      2.77 o 
  13   1   1      307.21      301.95      6.47 o 
  14   1   1       92.73       84.60      8.74 o 
  15   1   1       21.79       24.14      2.43 o 
  16   1   1       38.50       40.80      2.40 o 
  17   1   1       34.70       41.64      4.16 o 
   1   2   1      611.50      546.58      6.86 o 
   2   2   1      224.63      226.56      7.25 o 
   3   2   1      576.21      547.70     21.58 o 
   4   2   1      720.96      837.78     10.65 o 
   5   2   1       14.13       15.44      2.40 o 
   6   2   1      110.39      101.89      1.89 o 
   7   2   1      210.59      212.64      2.48 o 
   8   2   1      486.99      478.77      3.81 o 
   9   2   1      206.56      188.48      3.25 o 
  10   2   1      406.91      400.48     10.34 o 
  11   2   1       30.99       31.23      2.78 o 
  12   2   1       65.23       64.27      2.65 o 
  13   2   1       92.26       89.68      3.47 o 
  14   2   1       10.94       10.17      2.03 o 
  15   2   1        1.73        1.58      1.78 o 
  16   2   1       11.46       11.43      2.33 o 
   0   3   1      774.72      792.20      9.81 o 
   1   3   1       11.30       10.91      1.00 o 
   2   3   1       36.81       37.64      1.39 o 
   3   3   1       90.98       93.15      1.82 o 
   4   3   1      283.61      274.18      2.64 o 
   5   3   1      275.99      256.88      2.74 o 
   6   3   1       15.47       15.92      1.20 o 
   7   3   1      185.34      188.74      2.39 o 
   8   3   1       12.66       11.42      1.29 o 
   9   3   1      149.74      143.82      3.20 o 
  10   3   1       26.96       26.26      2.18 o 
  11   3   1       50.19       55.27      2.25 o 
  12   3   1      108.63      103.37      4.01 o 
  13   3   1       11.90       11.24      2.78 o 
  14   3   1       27.02       29.09      2.75 o 
  15   3   1       46.00       53.57      3.89 o 
   1   4   1      194.30      186.05      3.49 o 
   2   4   1      190.36      170.65      3.07 o 
   3   4   1      143.95      130.14      2.60 o 
   4   4   1       32.85       34.22      1.71 o 
   5   4   1      461.26      476.63      5.10 o 
   6   4   1      280.04      280.35      4.10 o 
   7   4   1       91.36       89.12      2.16 o 
   8   4   1      105.78      115.22      2.57 o 
   9   4   1       55.74       55.35      2.09 o 
  10   4   1       19.89       14.99      2.32 o 
  11   4   1        1.31       -0.71      1.95 o 
  12   4   1       60.73       58.55      4.90 o 
  13   4   1       10.85       12.77      3.33 o 
   1   5   1      123.37      128.77      4.61 o 
   2   5   1       73.82       73.20      3.93 o 
   3   5   1      150.84      139.34      6.94 o 
   4   5   1      122.00      120.38      4.71 o 
   5   5   1      103.47      112.06      4.21 o 
   6   5   1        8.76        8.88      1.80 o 
   7   5   1       82.51       92.24      3.45 o 
   8   5   1       13.29       12.11      2.07 o 
   9   5   1       19.00       20.73      3.89 o 
  10   5   1        9.47        9.69      2.45 o 
   1   6   1       33.35       38.86      2.94 o 
   2   6   1       69.09       72.17      5.00 o 
   3   6   1       14.18       12.43      1.92 o 
   4   6   1       32.03       28.74      2.08 o 
   5   6   1        4.62        3.05      2.50 o 
   2   0   2      632.05      527.24     11.38 o 
   4   0   2      988.20      976.21      7.13 o 
   6   0   2     1750.82     1683.04     18.55 o 
   8   0   2      288.32      280.90      6.66 o 
  10   0   2       85.21       78.27      5.55 o 
  12   0   2      411.48      412.47     11.66 o 
  14   0   2      420.87      414.13     11.94 o 
  16   0   2       61.40       62.73      4.72 o 
   1   1   2     5327.70     5682.22     20.58 o 
   2   1   2     5048.58     5238.27     30.53 o 
   3   1   2    18072.90    17537.68    639.80 o 
   4   1   2     4123.47     4393.85     36.50 o 
   5   1   2      574.54      519.76      8.99 o 
   6   1   2     1653.84     1905.13     24.84 o 
   7   1   2      794.40      836.69     12.85 o 
   8   1   2       11.54        9.69      1.19 o 
   9   1   2       56.48       54.41      2.07 o 
  10   1   2      316.07      307.49      4.22 o 
  11   1   2      398.76      371.82      5.75 o 
  12   1   2       54.26       46.14      2.76 o 
  13   1   2      169.40      179.64      7.38 o 
  14   1   2        1.65        3.59      2.03 o 
  15   1   2       43.47       51.60      7.49 o 
  16   1   2        1.93        2.06      1.91 o 
   0   2   2      998.13     1002.58     15.82 o 
   1   2   2      327.90      301.56     13.55 o 
   2   2   2      942.88      965.48      8.29 o 
   3   2   2      733.94      817.57     15.67 o 
   4   2   2     1228.19     1353.16     33.37 o 
   5   2   2       83.60       88.08      2.19 o 
   6   2   2      729.63      802.45      6.48 o 
   7   2   2      334.11      373.00      4.16 o 
   8   2   2      288.62      284.34      3.23 o 
   9   2   2      199.69      207.60      3.58 o 
  10   2   2      118.06      121.70      4.25 o 
  11   2   2      254.63      235.10      4.84 o 
  12   2   2       60.21       54.06      2.88 o 
  13   2   2       86.62       84.69      3.31 o 
  14   2   2       10.46       11.75      2.19 o 
  15   2   2       74.35       76.23      2.93 o 
  16   2   2       31.48       33.08      4.44 o 
   1   3   2       36.51       28.44      1.44 o 
   2   3   2     1988.79     2011.06      7.27 o 
   3   3   2      304.39      294.63      2.75 o 
   4   3   2      220.71      214.90      2.00 o 
   5   3   2      741.91      732.65      5.38 o 
   6   3   2      257.79      250.90      2.59 o 
   7   3   2      328.76      323.26      2.97 o 
   8   3   2      129.45      125.85      2.57 o 
   9   3   2       17.18       18.77      1.55 o 
  10   3   2      252.35      236.25      6.44 o 
  11   3   2       50.42       48.55      2.48 o 
  12   3   2       35.02       36.54      2.66 o 
  13   3   2       39.42       39.40      3.12 o 
  14   3   2       58.62       60.11      3.14 o 
   0   4   2      382.06      341.04      8.88 o 
   1   4   2      106.06      104.38      2.48 o 
   2   4   2      445.68      420.78      4.45 o 
   3   4   2      245.59      244.22      3.19 o 
   4   4   2      372.22      380.89      6.17 o 
   5   4   2       28.52       29.05      4.13 o 
   6   4   2       58.31       60.72      2.64 o 
   7   4   2      138.46      144.54      3.73 o 
   8   4   2      130.11      115.49      3.12 o 
   9   4   2        9.80       10.70      1.52 o 
  10   4   2       66.58       72.31      2.66 o 
  11   4   2       22.75       24.20      2.29 o 
  12   4   2        8.98        8.24      3.49 o 
  13   4   2        0.32       -1.39      2.50 o 
   1   5   2      579.21      571.61      8.72 o 
   2   5   2       33.90       34.18      3.23 o 
   3   5   2       48.33       47.01      4.86 o 
   4   5   2      118.93      107.43      5.55 o 
   5   5   2       69.04       73.36      4.55 o 
   6   5   2       31.67       35.11      2.52 o 
   7   5   2       24.76       23.82      1.97 o 
   8   5   2       13.93       12.99      1.70 o 
   9   5   2       91.84       99.26      3.13 o 
  10   5   2       26.59       34.41      3.05 o 
   0   6   2       75.92       83.27      5.27 o 
   1   6   2        8.27        7.08      2.36 o 
   2   6   2       66.22       69.82      3.24 o 
   3   6   2       17.90       14.14      1.86 o 
   4   6   2        5.48        5.05      1.65 o 
   5   6   2        2.50        1.39      2.78 o 
   2   0   3    12085.34    11417.65    110.33 o 
   4   0   3      824.34      769.12      8.81 o 
   6   0   3      559.48      586.89      9.70 o 
   8   0   3     2473.95     2484.22     30.30 o 
  10   0   3       85.36       76.61      5.00 o 
  12   0   3       90.62       82.33      8.74 o 
  16   0   3       25.91       24.98      4.16 o 
   0   1   3    13436.01    13951.51    113.41 o 
   1   1   3      872.16      927.05     33.72 o 
   2   1   3     6717.26     7047.46     32.48 o 
   4   1   3     2897.09     3001.64     19.42 o 
   5   1   3     3849.32     4154.75     26.01 o 
   6   1   3      933.58      974.65     23.04 o 
   7   1   3     1824.31     1947.64     11.72 o 
   8   1   3      133.26      117.94      2.23 o 
   9   1   3      260.18      262.13      3.85 o 
  10   1   3       78.47       74.39      2.98 o 
  11   1   3      303.75      282.51      7.52 o 
  12   1   3        6.58        7.29      2.34 o 
  13   1   3      220.32      230.28      4.95 o 
  14   1   3       56.78       52.32      5.20 o 
  15   1   3      111.83      124.21      4.70 o 
  16   1   3       22.76       25.01      2.13 o 
   1   2   3      530.94      519.61     11.10 o 
   2   2   3     1544.62     1623.00     11.53 o 
   3   2   3      739.99      819.83      8.86 o 
   4   2   3      424.55      451.79      5.89 o 
   5   2   3      156.48      149.13      2.48 o 
   6   2   3      949.65      974.69      5.37 o 
   7   2   3      137.95      135.92      2.46 o 
   8   2   3       58.88       59.61      1.77 o 
   9   2   3      342.79      326.29      3.87 o 
  10   2   3       83.47       73.86      2.65 o 
  11   2   3       61.44       63.98      3.24 o 
  12   2   3       26.40       24.46      2.39 o 
  13   2   3      175.08      178.35      4.38 o 
  14   2   3       43.68       43.73      2.60 o 
  15   2   3        1.16        1.67      1.78 o 
  16   2   3       18.31       20.82      3.05 o 
   0   3   3     1357.85     1418.57      8.22 o 
   1   3   3       41.80       39.33      1.62 o 
   2   3   3        4.59        4.43      1.03 o 
   3   3   3       11.43       12.04      1.75 o 
   4   3   3       67.16       62.42      1.82 o 
   5   3   3        5.68        7.01      1.44 o 
   6   3   3      190.15      187.84      3.01 o 
   7   3   3      182.98      188.53      2.75 o 
   8   3   3      214.88      199.93      3.40 o 
   9   3   3      107.96      107.27      3.06 o 
  10   3   3      113.99      108.39      2.85 o 
  11   3   3       43.78       46.03      2.44 o 
  12   3   3       56.66       53.75      2.77 o 
  13   3   3       25.07       26.27      2.34 o 
  14   3   3        6.97        8.23      2.33 o 
   1   4   3      330.91      341.99      4.91 o 
   2   4   3       73.67       60.57      7.22 o 
   3   4   3       92.14       86.91      2.66 o 
   4   4   3       54.76       54.86      2.13 o 
   5   4   3       26.29       28.04      2.25 o 
   6   4   3       22.83       19.06      2.07 o 
   7   4   3      139.32      137.11      3.41 o 
   8   4   3      154.70      140.37      3.13 o 
   9   4   3       20.18       17.96      1.84 o 
  10   4   3       94.59       98.18      3.01 o 
  11   4   3       23.00       23.16      2.29 o 
  12   4   3       88.77      105.61      3.67 o 
  13   4   3        9.22        5.55      2.78 o 
   0   5   3       54.55       64.12      4.72 o 
   1   5   3       81.60       83.36      3.82 o 
   2   5   3       76.92       69.93      3.53 o 
   3   5   3      118.93      109.42      4.51 o 
   4   5   3       21.12       17.54      2.94 o 
   5   5   3       12.75       11.08      3.53 o 
   6   5   3        8.16        9.43      1.68 o 
   7   5   3       18.16       18.25      1.89 o 
   8   5   3       33.38       28.42      1.92 o 
   9   5   3       18.96       20.17      3.38 o 
  10   5   3       11.94       15.16      2.91 o 
   1   6   3        7.99        7.64      1.86 o 
   2   6   3      136.98      149.70      4.56 o 
   3   6   3        6.85        8.18      1.56 o 
   4   6   3       18.35       16.09      1.86 o 
   2   0   4     7221.57     7240.82     28.67 o 
   4   0   4     2980.73     2972.48     23.04 o 
   6   0   4     2234.33     2380.87      9.99 o 
   8   0   4      214.80      175.71      3.24 o 
  10   0   4      111.87       81.05      5.00 o 
  14   0   4       90.75       82.16      6.38 o 
  16   0   4      155.61      171.54      6.94 o 
   1   1   4     6290.30     6489.55     32.20 o 
   2   1   4     3455.58     3588.12     25.81 o 
   5   1   4     2843.22     3051.86     29.14 o 
   6   1   4      544.50      561.53      8.73 o 
   7   1   4       75.91       66.03      1.41 o 
   8   1   4      382.68      379.38      3.35 o 
   9   1   4      339.89      307.34      4.17 o 
  10   1   4       60.32       58.86      2.38 o 
  11   1   4      284.65      285.99      4.85 o 
  12   1   4       96.00       83.98      3.42 o 
  13   1   4       30.16       30.85      2.69 o 
  14   1   4       13.23       12.45      3.13 o 
  15   1   4        5.08        7.02      3.81 o 
  16   1   4       21.52       24.87      2.59 o 
   1   2   4     2381.83     2532.53     19.15 o 
   2   2   4      250.08      238.57      5.83 o 
   3   2   4     2030.49     2170.08     15.13 o 
   4   2   4      841.91      907.32     15.30 o 
   5   2   4     1670.24     1870.92     12.29 o 
   6   2   4      591.82      560.41      5.42 o 
   7   2   4      669.77      652.90      5.40 o 
   8   2   4      311.39      274.34      3.20 o 
   9   2   4        9.71        9.47      1.36 o 
  10   2   4      332.76      326.76      6.57 o 
  11   2   4      291.74      270.41      5.45 o 
  12   2   4      116.37      107.13      3.62 o 
  13   2   4       50.44       46.67      3.43 o 
  14   2   4       32.30       30.50      2.35 o 
  15   2   4       46.52       54.18      2.96 o 
   1   3   4      783.57      780.09      7.93 o 
   2   3   4      140.02      141.08      2.55 o 
   3   3   4      436.22      452.52      5.57 o 
   4   3   4      363.18      391.12      8.01 o 
   5   3   4      442.19      420.33      7.00 o 
   6   3   4      396.70      378.75      4.98 o 
   7   3   4      661.97      670.84      7.14 o 
   8   3   4       70.59       68.56      2.10 o 
   9   3   4       57.46       56.70      1.91 o 
  10   3   4      124.24      128.84      2.96 o 
  11   3   4        3.71        3.97      1.66 o 
  12   3   4        3.65        3.53      2.01 o 
  13   3   4       14.55       14.41      2.03 o 
  14   3   4        7.42        8.21      2.16 o 
   1   4   4       48.84       49.45      2.45 o 
   2   4   4      670.78      656.10      9.44 o 
   3   4   4      203.84      201.81      5.73 o 
   4   4   4      196.91      169.05      3.16 o 
   5   4   4      211.29      217.97      4.12 o 
   6   4   4      108.69       97.46      3.17 o 
   7   4   4       74.09       73.26      2.89 o 
   8   4   4       63.08       64.77      2.36 o 
   9   4   4        9.17        6.98      1.61 o 
  10   4   4       35.14       37.01      2.52 o 
  11   4   4        4.96        4.25      2.07 o 
  12   4   4        6.44        8.34      2.45 o 
   1   5   4      402.17      415.52      7.26 o 
   2   5   4       11.38       10.03      2.07 o 
   3   5   4       90.05       83.00      3.22 o 
   4   5   4        2.71        2.64      2.36 o 
   5   5   4       80.29       79.53      3.20 o 
   6   5   4       10.00       11.29      1.60 o 
   7   5   4       30.52       33.67      2.07 o 
   8   5   4       73.98       70.80      2.44 o 
   9   5   4       74.27       81.73      4.68 o 
   0   6   4       49.04       61.62      4.44 o 
   1   6   4        2.54        4.16      1.76 o 
   2   6   4       14.26       14.38      1.80 o 
   3   6   4        7.16        8.23      1.76 o 
   4   6   4       47.34       45.21      2.19 o 
   2   0   5     5386.64     5047.28     63.29 o 
   4   0   5      601.63      553.92     10.55 o 
   6   0   5     5328.00     5827.78     29.13 o 
   8   0   5      382.85      386.73      6.07 o 
  10   0   5     1039.93     1031.09      8.54 o 
  14   0   5        7.63        4.16      4.16 o 
  16   0   5        4.36        3.05      3.05 o 
   0   1   5     8770.00     9559.56     30.69 o 
   1   1   5      482.31      489.87     21.79 o 
   2   1   5      878.23      971.33     22.76 o 
   3   1   5      757.72      820.77     14.71 o 
   4   1   5      499.26      546.53     13.05 o 
   5   1   5       72.78       83.09      2.77 o 
   6   1   5      709.18      760.00      6.06 o 
   7   1   5      117.78      124.39      1.99 o 
   8   1   5      194.36      193.71      2.96 o 
   9   1   5      150.28      132.81      2.67 o 
  10   1   5      175.59      168.75      3.49 o 
  11   1   5      823.40      771.61      7.16 o 
  12   1   5      172.22      184.73      4.45 o 
  13   1   5      173.40      160.82      7.48 o 
  14   1   5       61.35       57.64      5.15 o 
  15   1   5       28.87       32.64      2.32 o 
  16   1   5        6.18        9.15      2.25 o 
   1   2   5      196.73      167.10      6.11 o 
   2   2   5      608.41      668.03      9.13 o 
   3   2   5      724.75      789.56     17.51 o 
   4   2   5      670.58      773.73      6.09 o 
   5   2   5     1812.55     1849.68     15.76 o 
   6   2   5     1431.23     1472.44     13.82 o 
   7   2   5      840.95      814.76      5.70 o 
   8   2   5      325.92      312.57      5.74 o 
   9   2   5       98.58       91.15      2.58 o 
  10   2   5      216.69      204.02      3.46 o 
  11   2   5       29.37       32.31      2.77 o 
  12   2   5       92.53       87.58      3.41 o 
  13   2   5       46.70       48.63      2.76 o 
  14   2   5       27.80       28.10      2.76 o 
  15   2   5       16.54       16.94      1.85 o 
   0   3   5      839.29      889.33     12.21 o 
   1   3   5       66.73       74.07      3.04 o 
   2   3   5      130.72      143.70      3.13 o 
   3   3   5      130.28      144.48      2.80 o 
   4   3   5      464.43      472.34      6.15 o 
   5   3   5       52.60       53.03      1.90 o 
   6   3   5      184.05      175.73      3.05 o 
   7   3   5      334.59      343.27      4.54 o 
   8   3   5       16.20       14.50      1.48 o 
   9   3   5      380.63      382.64      9.75 o 
  10   3   5      107.12      106.99      2.78 o 
  11   3   5       37.03       33.89      2.18 o 
  12   3   5       38.29       36.82      2.51 o 
  13   3   5       17.98       18.00      1.95 o 
  14   3   5        3.91        3.16      2.05 o 
   1   4   5       57.48       61.54      2.66 o 
   2   4   5       27.77       23.86      1.88 o 
   3   4   5       29.20       27.40      2.43 o 
   4   4   5      105.80      109.30      2.69 o 
   5   4   5      286.12      271.36      4.49 o 
   6   4   5       20.29       19.76      1.99 o 
   7   4   5      225.04      225.95      6.52 o 
   8   4   5      128.54      130.77      3.01 o 
   9   4   5       11.95       13.19      1.65 o 
  10   4   5       68.18       69.18      2.78 o 
  11   4   5       19.98       17.28      2.14 o 
  12   4   5        3.41        5.90      2.05 o 
   0   5   5        5.29        5.41      2.36 o 
   1   5   5      102.38      102.01      4.12 o 
   2   5   5       66.36       63.82      2.94 o 
   3   5   5       37.82       37.79      2.18 o 
   4   5   5       96.58       87.11      3.30 o 
   5   5   5       31.44       29.96      2.49 o 
   6   5   5       16.02       16.95      1.81 o 
   7   5   5      118.98      126.44      3.03 o 
   8   5   5       12.30       10.17      1.94 o 
   9   5   5       16.63       18.84      1.91 o 
   1   6   5       17.46       17.31      2.31 o 
   2   6   5       15.06       18.98      1.92 o 
   3   6   5        6.27        4.35      1.49 o 
   0   0   6      875.79      909.04     14.99 o 
   2   0   6     5469.09     5680.30     24.43 o 
   4   0   6      115.93       97.82      3.47 o 
   6   0   6       32.89       33.66      1.90 o 
   8   0   6      843.13      809.12      8.81 o 
  10   0   6      120.71       97.34      3.24 o 
  12   0   6      128.88      123.52      7.49 o 
  14   0   6       37.51       34.91      3.07 o 
  16   0   6        1.63        6.11      3.05 o 
   1   1   6     2436.69     2849.24     26.92 o 
   3   1   6      858.92      929.71      9.60 o 
   4   1   6     2337.30     2654.38     30.81 o 
   5   1   6      277.06      277.66      2.22 o 
   6   1   6      192.33      222.85      2.38 o 
   7   1   6       67.36       61.48      1.46 o 
   8   1   6      171.14      152.07      2.43 o 
   9   1   6      749.41      723.68      5.70 o 
  10   1   6       34.17       35.37      2.17 o 
  11   1   6       49.41       45.87      2.46 o 
  12   1   6        2.72        3.44      1.75 o 
  13   1   6      155.00      148.02      4.10 o 
  14   1   6        4.96        8.41      2.01 o 
  15   1   6        8.51       10.00      1.95 o 
  16   1   6        8.97       11.38      3.33 o 
   0   2   6     3142.05     3712.75     21.65 o 
   1   2   6      368.81      397.13      4.58 o 
   2   2   6     1092.67     1211.92      6.35 o 
   3   2   6      351.13      365.14      4.71 o 
   4   2   6      276.27      259.76      3.59 o 
   5   2   6      687.54      665.72      4.97 o 
   6   2   6      580.51      538.21      3.59 o 
   7   2   6       53.66       52.76      1.67 o 
   8   2   6      597.17      599.42      8.09 o 
   9   2   6      179.72      172.90      4.14 o 
  10   2   6       67.44       69.27      2.38 o 
  11   2   6        2.65        4.17      1.78 o 
  12   2   6       17.02       15.79      1.98 o 
  13   2   6       14.76       13.15      1.97 o 
  14   2   6       13.72       12.94      1.97 o 
  15   2   6       12.46       12.70      1.76 o 
   1   3   6      751.95      747.94      9.85 o 
   2   3   6      667.55      705.94      5.74 o 
   3   3   6      201.23      203.03      2.90 o 
   4   3   6       10.50        7.73      1.66 o 
   5   3   6      215.70      199.66      3.15 o 
   6   3   6      872.65      837.50      8.01 o 
   7   3   6      500.52      508.02      8.97 o 
   8   3   6      143.57      137.92      3.56 o 
   9   3   6       40.74       39.14      2.37 o 
  10   3   6      167.84      168.19      4.61 o 
  11   3   6       58.51       65.56      2.54 o 
  12   3   6       21.49       22.72      3.15 o 
  13   3   6       33.40       32.75      2.92 o 
  14   3   6       26.18       31.64      3.33 o 
   1   4   6       10.33       11.83      2.13 o 
   2   4   6      106.59      103.53      2.86 o 
   3   4   6      133.57      126.42      3.82 o 
   4   4   6      416.29      422.76      5.91 o 
   5   4   6       61.88       59.11      2.06 o 
   6   4   6      155.86      159.39      3.14 o 
   7   4   6      115.28      110.79      5.06 o 
   8   4   6        3.36        5.79      1.76 o 
   9   4   6       10.81       11.31      1.96 o 
  10   4   6       22.05       22.94      2.36 o 
  11   4   6       23.37       26.29      2.23 o 
  12   4   6       36.98       45.96      4.72 o 
   1   5   6       19.16       20.23      2.35 o 
   2   5   6       52.58       56.14      2.83 o 
   3   5   6      182.58      192.85      6.23 o 
   4   5   6        0.25       -0.19      1.57 o 
   5   5   6      208.54      221.30      4.97 o 
   6   5   6        1.76        3.01      1.46 o 
   7   5   6       33.54       31.21      1.91 o 
   8   5   6       10.56        7.08      1.80 o 
   9   5   6        9.73       13.94      2.50 o 
   0   6   6       28.35       20.26      3.33 o 
   1   6   6       21.20       20.78      2.25 o 
   2   6   6       25.18       18.04      3.05 o 
   2   0   7      187.89      192.88      5.24 o 
   4   0   7      689.97      661.33      5.93 o 
   6   0   7     1256.47     1271.60      9.88 o 
   8   0   7      932.03      928.31     16.52 o 
  10   0   7      109.99      107.34      3.40 o 
  12   0   7       73.63       71.06      6.11 o 
  14   0   7      102.04      108.74      6.66 o 
  16   0   7       49.43       50.52      3.89 o 
   0   1   7      647.88      758.04     14.71 o 
   1   1   7      574.87      607.05      9.81 o 
   2   1   7       82.39       94.61      4.72 o 
   3   1   7     2474.25     2771.03     19.24 o 
   4   1   7      208.83      226.43      1.95 o 
   5   1   7      875.32      867.80      5.98 o 
   6   1   7      109.30      102.52      1.59 o 
   7   1   7      892.87      924.33      8.47 o 
   8   1   7      185.86      180.97      2.65 o 
   9   1   7      288.79      261.47      5.32 o 
  10   1   7      133.77      142.22      3.05 o 
  11   1   7       29.72       28.43      2.32 o 
  12   1   7       67.08       66.70      3.24 o 
  13   1   7        1.45       -0.42      2.18 o 
  14   1   7       24.60       29.56      2.43 o 
  15   1   7       68.45       68.12      2.71 o 
   1   2   7     1211.30     1268.63      7.90 o 
   2   2   7      166.63      175.46      2.69 o 
   3   2   7      338.72      398.60     10.83 o 
   4   2   7      312.45      319.49      3.12 o 
   5   2   7      104.85      105.91      2.51 o 
   6   2   7      131.31      118.08      2.09 o 
   7   2   7      108.49      104.38      2.00 o 
   8   2   7      175.72      163.57      2.55 o 
   9   2   7       83.86       82.00      1.96 o 
  10   2   7      113.84      104.28      2.49 o 
  11   2   7       24.69       27.48      1.89 o 
  12   2   7       21.89       23.09      2.51 o 
  13   2   7       21.11       25.76      2.30 o 
  14   2   7       34.48       28.44      3.24 o 
  15   2   7        6.58        6.74      2.05 o 
   1   3   7       97.52      108.65      3.15 o 
   2   3   7      130.28      124.86      3.67 o 
   3   3   7      115.57      114.48      2.47 o 
   4   3   7      932.46      928.24     12.46 o 
   5   3   7      206.11      205.54      5.43 o 
   6   3   7       14.24        9.24      1.77 o 
   7   3   7       40.54       38.27      2.05 o 
   8   3   7      753.77      744.49      9.90 o 
   9   3   7       76.85       73.88      2.83 o 
  10   3   7       40.52       36.75      2.39 o 
  11   3   7       55.13       53.12      3.82 o 
  12   3   7       40.76       39.10      3.04 o 
  13   3   7       49.29       49.41      4.16 o 
   1   4   7      208.70      212.84      4.59 o 
   2   4   7       81.55       76.29      2.69 o 
   3   4   7       75.23       71.20      3.26 o 
   4   4   7       15.64       11.68      1.65 o 
   5   4   7       62.47       64.14      2.11 o 
   6   4   7      115.66      124.22      2.62 o 
   7   4   7       20.85       18.66      2.07 o 
   8   4   7       66.86       69.97      2.75 o 
   9   4   7      133.57      125.52      5.17 o 
  10   4   7      133.62      135.87      2.75 o 
  11   4   7       12.91       12.02      1.70 o 
   0   5   7      142.87      143.77      4.70 o 
   1   5   7       14.67       12.79      2.19 o 
   2   5   7       37.00       32.19      2.13 o 
   3   5   7       57.57       58.04      2.49 o 
   4   5   7       12.43       11.89      1.74 o 
   5   5   7       10.70       11.62      1.68 o 
   6   5   7       13.36       15.80      1.72 o 
   7   5   7       43.88       50.47      2.50 o 
   8   5   7       16.10       13.37      2.76 o 
   0   0   8      919.30     1086.40     19.43 o 
   2   0   8      623.59      629.45     10.62 o 
   4   0   8     3329.53     3515.85     20.91 o 
   6   0   8     1925.85     1976.56     17.49 o 
   8   0   8      294.61      291.26      5.88 o 
  10   0   8      198.94      179.32      6.34 o 
  12   0   8      216.70      210.95      8.60 o 
  14   0   8      194.91      198.91      5.54 o 
   1   1   8     1398.87     1607.17     23.39 o 
   2   1   8      784.36      827.23      4.29 o 
   3   1   8      429.18      396.28      3.78 o 
   4   1   8       18.13       18.41      1.04 o 
   5   1   8     2868.67     2975.85     11.83 o 
   6   1   8      281.06      285.81      2.54 o 
   7   1   8       73.17       72.67      1.57 o 
   8   1   8      116.79      116.53      2.32 o 
   9   1   8      233.14      220.64      3.16 o 
  10   1   8      259.05      270.80      3.82 o 
  11   1   8       14.03       10.27      1.94 o 
  12   1   8       32.21       30.69      2.20 o 
  13   1   8       54.85       57.12      2.52 o 
  14   1   8        5.02        3.85      1.80 o 
  15   1   8        8.78        7.42      1.52 o 
   0   2   8     1447.92     1541.57     12.03 o 
   1   2   8      291.84      318.90      2.92 o 
   2   2   8      873.67      896.57      5.71 o 
   3   2   8       45.22       37.56      1.68 o 
   4   2   8      450.07      412.80      4.69 o 
   5   2   8       65.90       63.87      2.11 o 
   6   2   8      392.39      393.70      5.84 o 
   7   2   8      228.01      218.38      2.54 o 
   8   2   8      193.22      190.68      2.72 o 
   9   2   8      359.01      386.41      5.01 o 
  10   2   8       64.96       70.73      2.39 o 
  11   2   8      100.11      101.86      2.72 o 
  12   2   8      140.85      133.72      4.01 o 
  13   2   8       19.14       15.47      2.12 o 
  14   2   8       32.28       23.47      2.72 o 
   1   3   8      665.27      661.05      5.97 o 
   2   3   8      157.41      170.00      3.36 o 
   3   3   8      150.30      148.81      3.69 o 
   4   3   8      472.72      496.29      5.52 o 
   5   3   8       53.21       49.92      1.99 o 
   6   3   8      374.27      365.82      7.66 o 
   7   3   8       93.03       82.15      2.58 o 
   8   3   8       51.21       48.14      2.87 o 
   9   3   8      179.58      190.27      3.46 o 
  10   3   8        1.60        2.85      1.74 o 
  11   3   8       37.44       37.38      2.82 o 
  12   3   8        9.15       11.33      2.45 o 
  13   3   8       10.25        8.49      1.81 o 
   0   4   8      607.61      596.59      9.22 o 
   1   4   8      140.64      143.83      4.97 o 
   2   4   8      242.77      230.94      4.84 o 
   3   4   8      106.97      104.99      3.71 o 
   4   4   8      235.82      236.18      3.70 o 
   5   4   8       30.73       30.93      1.93 o 
   6   4   8        9.76        9.07      1.47 o 
   7   4   8       10.93       10.35      1.55 o 
   8   4   8       26.83       30.33      2.18 o 
   9   4   8       66.04       63.68      2.49 o 
  10   4   8      108.75      115.63      3.61 o 
  11   4   8       59.21       57.79      3.12 o 
   1   5   8       79.10       90.94      3.31 o 
   2   5   8       13.03       12.62      1.85 o 
   3   5   8       69.60       64.75      2.51 o 
   4   5   8        5.53        3.74      1.66 o 
   5   5   8        8.02       10.11      1.69 o 
   6   5   8        2.66        2.17      1.52 o 
   7   5   8       60.32       70.20      2.25 o 
   8   5   8        0.96       -0.39      1.94 o 
   2   0   9      400.22      455.32      6.06 o 
   4   0   9      549.91      618.60      4.88 o 
   6   0   9     1984.20     2016.64     17.89 o 
   8   0   9      439.72      410.78      7.15 o 
  10   0   9      175.23      166.98      3.89 o 
  12   0   9       41.54       38.06      3.43 o 
  14   0   9       81.37       93.24      3.14 o 
   0   1   9      306.83      357.88      4.36 o 
   1   1   9       94.40      104.52      1.71 o 
   2   1   9      146.92      160.98      1.86 o 
   3   1   9      361.49      340.12      3.31 o 
   4   1   9      195.75      210.53      2.19 o 
   5   1   9       61.77       55.51      1.37 o 
   6   1   9       22.00       20.36      1.13 o 
   7   1   9      744.04      763.47      4.97 o 
   8   1   9      107.48      118.28      2.36 o 
   9   1   9      346.14      326.16      3.82 o 
  10   1   9       46.85       46.52      1.97 o 
  11   1   9      158.14      140.32      3.57 o 
  12   1   9       28.27       24.35      2.15 o 
  13   1   9       49.08       49.65      2.16 o 
  14   1   9       19.61       17.98      1.84 o 
  15   1   9      104.25      112.97      5.27 o 
   1   2   9      702.29      686.75      4.73 o 
   2   2   9      990.39     1020.26      8.51 o 
   3   2   9        0.88        1.83      1.12 o 
   4   2   9      543.95      539.77      4.55 o 
   5   2   9      538.64      519.11     11.86 o 
   6   2   9      469.79      470.11      4.07 o 
   7   2   9      110.54      110.83      2.18 o 
   8   2   9      106.84      114.46      2.56 o 
   9   2   9      230.57      236.27      3.40 o 
  10   2   9       36.98       29.24      1.94 o 
  11   2   9       82.03       78.49      2.41 o 
  12   2   9      165.61      162.29      4.11 o 
  13   2   9       13.54       12.23      1.49 o 
  14   2   9       53.98       53.21      2.40 o 
   0   3   9      291.91      304.81      6.47 o 
   1   3   9       58.91       55.93      2.45 o 
   2   3   9      229.24      223.34      3.98 o 
   3   3   9      196.75      197.68      3.58 o 
   4   3   9      330.80      311.85      3.57 o 
   5   3   9       44.87       41.81      1.84 o 
   6   3   9      162.37      147.08      3.62 o 
   7   3   9        3.36        2.87      1.27 o 
   8   3   9      163.34      158.19      2.84 o 
   9   3   9       81.23       79.55      2.49 o 
  10   3   9       14.88       16.34      2.02 o 
  11   3   9       94.66       92.03      3.21 o 
  12   3   9        9.39        9.74      1.92 o 
  13   3   9       33.60       41.81      2.75 o 
   1   4   9      229.62      224.24      7.99 o 
   2   4   9       21.58       18.75      2.45 o 
   3   4   9       51.00       49.87      2.51 o 
   4   4   9        5.37        5.24      2.11 o 
   5   4   9       13.43       12.91      1.91 o 
   6   4   9        4.88        6.05      1.67 o 
   7   4   9      146.88      142.07      2.76 o 
   8   4   9       39.15       36.36      1.99 o 
   9   4   9       57.78       54.83      3.12 o 
  10   4   9       86.19       97.61      2.99 o 
  11   4   9       52.98       46.35      4.16 o 
   0   5   9        9.33       10.27      3.61 o 
   1   5   9        0.57        1.27      1.99 o 
   2   5   9       12.65       13.78      1.71 o 
   3   5   9       49.07       60.57      2.33 o 
   4   5   9       29.56       24.23      2.21 o 
   5   5   9       10.48        7.29      1.37 o 
   6   5   9        0.41        2.67      1.49 o 
   7   5   9        8.38       10.81      1.67 o 
   0   0  10      760.94      888.44      7.62 o 
   2   0  10     1285.45     1429.70     11.04 o 
   4   0  10      213.98      176.49      2.98 o 
   6   0  10      810.43      757.71      7.54 o 
   8   0  10      240.27      236.62      4.75 o 
  10   0  10       31.20       28.61      2.29 o 
  12   0  10       82.08       78.87      4.11 o 
  14   0  10       38.07       38.88      2.23 o 
   1   1  10     1098.98     1127.70      8.04 o 
   2   1  10      280.36      297.16      2.80 o 
   3   1  10      264.36      265.65      2.54 o 
   4   1  10        8.87       11.45      0.97 o 
   5   1  10      608.79      627.98      5.35 o 
   6   1  10      191.57      199.45      2.38 o 
   7   1  10      114.38      100.63      1.94 o 
   8   1  10       37.01       35.77      1.93 o 
   9   1  10      209.79      218.93      4.04 o 
  10   1  10       38.84       41.44      1.83 o 
  11   1  10        1.65        0.87      1.63 o 
  12   1  10       63.51       65.90      2.36 o 
  13   1  10       19.60       22.82      1.78 o 
  14   1  10        9.31        9.54      1.54 o 
   0   2  10       39.95       35.56      2.53 o 
   1   2  10      194.61      190.40      2.83 o 
   2   2  10     1067.17     1104.22     11.61 o 
   3   2  10      513.56      530.85     11.26 o 
   4   2  10      383.03      368.18      4.05 o 
   5   2  10       31.73       28.56      1.57 o 
   6   2  10       45.77       44.20      1.78 o 
   7   2  10      395.80      388.14      5.34 o 
   8   2  10      154.57      147.64      2.76 o 
   9   2  10       11.34       10.90      1.57 o 
  10   2  10       59.34       60.87      2.16 o 
  11   2  10       53.11       54.56      2.01 o 
  12   2  10       59.41       67.22      2.59 o 
  13   2  10        8.35        8.15      1.66 o 
  14   2  10        6.19        7.49      3.05 o 
   1   3  10      545.88      564.59      7.21 o 
   2   3  10      218.29      195.66      6.16 o 
   3   3  10       82.88       77.55      2.46 o 
   4   3  10      174.83      173.75      3.41 o 
   5   3  10       90.58       93.42      2.68 o 
   6   3  10      350.30      357.39      4.26 o 
   7   3  10      142.06      147.62      2.47 o 
   8   3  10      113.72       99.64      2.49 o 
   9   3  10       33.40       33.38      2.00 o 
  10   3  10       88.61       86.20      3.36 o 
  11   3  10        3.52        2.36      1.58 o 
  12   3  10       10.87       12.24      1.81 o 
   0   4  10       64.90       60.79      5.55 o 
   1   4  10      120.24      130.32      4.06 o 
   2   4  10      106.39      108.69      3.79 o 
   3   4  10       27.09       31.28      3.09 o 
   4   4  10      122.47      114.35      3.31 o 
   5   4  10        1.32        1.76      1.83 o 
   6   4  10       29.78       30.83      1.78 o 
   7   4  10       22.24       22.36      1.58 o 
   8   4  10       37.76       39.32      1.89 o 
   9   4  10        5.23        3.95      1.52 o 
  10   4  10       92.64       93.26      5.27 o 
   1   5  10       61.36       69.02      2.81 o 
   2   5  10       17.60       16.14      1.95 o 
   3   5  10       79.36       83.29      3.52 o 
   4   5  10       10.68       11.57      2.40 o 
   5   5  10       82.76       89.80      2.41 o 
   6   5  10       23.58       23.17      2.25 o 
   2   0  11       32.72       31.36      1.92 o 
   4   0  11      498.92      467.73      5.49 o 
   6   0  11      100.95      101.72      3.29 o 
   8   0  11      163.44      146.79      5.29 o 
  10   0  11      190.28      188.63      3.91 o 
  12   0  11       65.70       71.13      3.71 o 
  14   0  11        1.47        2.42      2.05 o 
   0   1  11      411.29      421.42     10.78 o 
   1   1  11      282.14      300.40      2.76 o 
   2   1  11       12.93       13.19      1.16 o 
   3   1  11      315.76      306.59      3.04 o 
   4   1  11      201.34      210.51      2.78 o 
   5   1  11       70.40       60.87      1.73 o 
   6   1  11       64.86       64.92      1.70 o 
   7   1  11       82.73       83.12      1.87 o 
   8   1  11      166.27      173.07      3.21 o 
   9   1  11      192.16      161.29      2.79 o 
  10   1  11       62.32       56.65      1.97 o 
  11   1  11       62.01       59.93      2.38 o 
  12   1  11        9.63        9.90      1.56 o 
  13   1  11        5.05        4.86      1.46 o 
  14   1  11        2.85        5.49      1.54 o 
   1   2  11      198.81      196.59      4.51 o 
   2   2  11      234.42      216.95      4.35 o 
   3   2  11      181.37      164.97      2.87 o 
   4   2  11       92.62       85.31      2.11 o 
   5   2  11      294.00      305.96      3.29 o 
   6   2  11      273.16      259.51      3.43 o 
   7   2  11       22.44       18.41      1.69 o 
   8   2  11       45.89       49.28      1.96 o 
   9   2  11       66.48       68.50      3.08 o 
  10   2  11       50.45       40.40      2.07 o 
  11   2  11        3.59        5.44      1.63 o 
  12   2  11       48.01       42.64      2.21 o 
  13   2  11       42.99       38.23      2.19 o 
   0   3  11      482.98      438.84     11.66 o 
   1   3  11       23.03       21.70      3.04 o 
   2   3  11      146.86      143.74      3.42 o 
   3   3  11       46.87       39.72      2.05 o 
   4   3  11      310.46      304.76      4.05 o 
   5   3  11       56.68       57.70      2.06 o 
   6   3  11       79.73       86.09      2.40 o 
   7   3  11       27.88       29.82      1.47 o 
   8   3  11      176.06      165.72      3.66 o 
   9   3  11       82.59       93.41      3.18 o 
  10   3  11        7.46        3.53      2.01 o 
  11   3  11       10.46       11.03      1.74 o 
   1   4  11        3.00        3.79      2.73 o 
   2   4  11       42.83       39.76      3.63 o 
   3   4  11       10.23       11.63      2.19 o 
   4   4  11        4.82        5.77      2.13 o 
   5   4  11       12.26        7.95      1.56 o 
   6   4  11      146.13      148.27      2.73 o 
   7   4  11       12.47       12.62      1.42 o 
   8   4  11       52.60       49.27      2.39 o 
   9   4  11        3.83        3.61      2.00 o 
   0   5  11       36.02       30.36      2.40 o 
   1   5  11       13.82       12.92      2.36 o 
   2   5  11       24.73       23.83      3.33 o 
   3   5  11        6.69        8.10      2.25 o 
   4   5  11       17.27       23.94      1.97 o 
   5   5  11       31.75       38.86      3.33 o 
   0   0  12       22.71       21.31      4.30 o 
   2   0  12      191.89      181.31      3.68 o 
   4   0  12      892.72      922.41      9.79 o 
   6   0  12      331.77      337.19      6.27 o 
   8   0  12      714.83      689.39     10.36 o 
  10   0  12       39.36       38.07      2.34 o 
  12   0  12       22.46       20.58      2.73 o 
   1   1  12      518.92      487.88      5.47 o 
   2   1  12      387.47      412.48      4.72 o 
   3   1  12       65.68       57.46      2.08 o 
   4   1  12       21.32       19.57      1.53 o 
   5   1  12      136.48      129.95      2.50 o 
   6   1  12       66.27       65.57      1.91 o 
   7   1  12      103.08       98.84      2.46 o 
   8   1  12      153.60      141.01      2.77 o 
   9   1  12      285.78      282.98      3.57 o 
  10   1  12       54.31       56.50      1.92 o 
  11   1  12        6.67        7.49      1.55 o 
  12   1  12       23.92       24.79      1.73 o 
  13   1  12        4.61        3.65      1.42 o 
   0   2  12      122.22      102.93      3.79 o 
   1   2  12      169.92      156.83      3.17 o 
   2   2  12       39.52       36.85      2.00 o 
   3   2  12      840.06      840.46     11.46 o 
   4   2  12      454.55      432.64     10.70 o 
   5   2  12       52.62       48.80      2.34 o 
   6   2  12      113.26      107.27      2.67 o 
   7   2  12      120.26      128.58      2.87 o 
   8   2  12       57.96       50.53      2.73 o 
   9   2  12       53.33       56.87      2.63 o 
  10   2  12       62.74       68.58      2.36 o 
  11   2  12       29.28       30.46      1.80 o 
  12   2  12        6.03        6.51      1.49 o 
   1   3  12      164.60      153.42      5.69 o 
   2   3  12      148.88      136.93      3.87 o 
   3   3  12       12.28       10.35      1.85 o 
   4   3  12      226.68      236.32      4.70 o 
   5   3  12       68.38       70.19      2.16 o 
   6   3  12       38.32       42.54      1.64 o 
   7   3  12      130.80      129.26      4.83 o 
   8   3  12       50.31       48.65      1.85 o 
   9   3  12       14.84       12.63      1.51 o 
  10   3  12       39.59       41.45      2.45 o 
  11   3  12        8.10        6.69      1.48 o 
   0   4  12       44.92       40.80      5.00 o 
   1   4  12        9.46        7.07      2.45 o 
   2   4  12      100.24      105.19      4.51 o 
   3   4  12       25.73       27.51      3.12 o 
   4   4  12      169.14      191.27      5.30 o 
   5   4  12       17.54       15.65      1.62 o 
   6   4  12       19.31       21.32      1.60 o 
   7   4  12        0.22       -0.05      1.31 o 
   8   4  12       10.14       11.38      2.13 o 
   1   5  12        9.33        9.39      2.16 o 
   2   5  12       12.43       10.68      2.25 o 
   3   5  12       30.55       41.91      3.89 o 
   2   0  13      641.24      663.05      7.31 o 
   4   0  13       31.44       31.79      2.73 o 
   6   0  13      635.41      637.32      7.57 o 
   8   0  13       46.54       46.81      2.83 o 
  10   0  13       37.62       35.10      2.32 o 
  12   0  13       18.58       15.73      2.40 o 
   0   1  13      300.54      310.44      4.49 o 
   1   1  13      127.27      135.22      2.37 o 
   2   1  13       16.92       14.63      1.32 o 
   3   1  13       65.59       58.73      2.07 o 
   4   1  13       17.40       19.84      1.61 o 
   5   1  13      155.78      153.28      2.96 o 
   6   1  13       37.24       30.07      1.71 o 
   7   1  13      406.52      397.68      5.54 o 
   8   1  13       43.01       49.97      2.12 o 
   9   1  13       59.71       69.12      2.20 o 
  10   1  13       30.66       29.08      2.42 o 
  11   1  13       19.73       19.84      1.94 o 
  12   1  13       20.82       21.71      2.14 o 
  13   1  13       42.75       46.08      3.33 o 
   1   2  13       84.44       87.19      3.17 o 
   2   2  13        6.39        8.09      2.04 o 
   3   2  13       35.19       33.91      1.88 o 
   4   2  13       55.68       56.54      2.07 o 
   5   2  13      258.63      277.73      4.31 o 
   6   2  13      357.80      334.91      7.03 o 
   7   2  13       43.78       41.42      2.19 o 
   8   2  13       11.88        8.92      2.14 o 
   9   2  13       65.92       65.91      3.09 o 
  10   2  13       29.58       30.27      2.14 o 
  11   2  13        1.23        0.31      1.57 o 
  12   2  13       45.70       43.78      3.33 o 
   1   3  13       31.17       28.57      3.34 o 
   2   3  13       21.88       18.70      2.21 o 
   3   3  13       89.44       94.79      2.99 o 
   4   3  13       22.36       19.83      1.55 o 
   5   3  13        4.78        4.62      1.30 o 
   6   3  13        9.69        7.20      1.46 o 
   7   3  13        7.38        7.26      1.52 o 
   8   3  13       29.09       29.71      1.70 o 
   9   3  13       30.00       31.65      2.20 o 
  10   3  13       28.61       29.83      2.11 o 
   1   4  13       80.47       80.04      3.93 o 
   2   4  13       20.13       24.54      2.94 o 
   3   4  13        3.00        4.96      2.25 o 
   4   4  13       12.95       15.21      2.03 o 
   5   4  13       14.34       12.59      1.58 o 
   6   4  13        6.95       10.55      1.40 o 
   7   4  13       43.17       46.56      3.26 o 
   0   0  14       17.34       16.38      3.89 o 
   2   0  14      319.41      321.86      7.91 o 
   4   0  14      801.52      817.08      9.99 o 
   6   0  14      169.05      175.97      5.29 o 
   8   0  14       29.64       28.93      2.94 o 
  10   0  14       10.90        9.97      2.02 o 
  12   0  14       20.54       18.60      3.05 o 
   1   1  14       66.97       71.44      1.93 o 
   2   1  14        1.08        2.57      1.28 o 
   3   1  14      547.57      545.49      5.12 o 
   4   1  14        0.39        1.91      1.43 o 
   5   1  14      501.64      486.15      6.48 o 
   6   1  14       61.53       58.92      2.72 o 
   7   1  14       41.26       40.46      2.26 o 
   8   1  14       17.56       13.75      1.83 o 
   9   1  14       20.86       19.59      1.69 o 
  10   1  14       20.94       22.26      1.92 o 
  11   1  14       54.28       49.39      2.51 o 
  12   1  14        8.16        7.44      2.05 o 
   0   2  14      153.00      131.41      4.39 o 
   1   2  14       54.40       49.38      2.27 o 
   2   2  14      118.02      117.54      3.12 o 
   3   2  14       68.06       69.81      3.37 o 
   4   2  14      570.89      511.93      6.89 o 
   5   2  14      101.81      100.87      3.52 o 
   6   2  14       52.74       55.01      2.77 o 
   7   2  14       23.84       29.25      3.38 o 
   8   2  14        6.84        4.81      2.07 o 
   9   2  14        3.04        1.58      1.54 o 
  10   2  14        8.27        9.79      1.67 o 
  11   2  14       43.09       41.26      1.91 o 
   1   3  14      294.39      310.82      6.42 o 
   2   3  14      253.94      252.05      4.25 o 
   3   3  14       33.40       33.96      1.88 o 
   4   3  14       44.42       43.26      1.73 o 
   5   3  14        0.62        1.43      1.35 o 
   6   3  14       39.75       41.88      2.00 o 
   7   3  14       31.46       37.03      1.76 o 
   8   3  14       23.63       23.20      2.01 o 
   9   3  14       15.82       20.57      2.55 o 
   0   4  14      229.84      234.27      8.05 o 
   1   4  14       32.59       29.98      2.94 o 
   2   4  14       83.85       85.30      3.82 o 
   3   4  14       26.17       26.11      2.07 o 
   4   4  14        1.62        2.32      1.59 o 
   5   4  14       17.41       17.77      2.13 o 
   6   4  14        2.08        0.00      2.50 o 
   2   0  15       79.52       84.28      3.71 o 
   4   0  15       21.03       22.41      2.73 o 
   6   0  15      102.22       90.49      4.30 o 
   8   0  15       58.56       65.64      3.43 o 
  10   0  15       50.75       45.71      2.50 o 
   0   1  15       89.18       85.66      3.73 o 
   1   1  15      209.64      202.08      2.96 o 
   2   1  15       21.20       22.57      1.76 o 
   3   1  15      208.93      215.79      3.41 o 
   4   1  15       20.05       23.35      1.74 o 
   5   1  15       50.46       41.05      2.25 o 
   6   1  15       17.72       18.90      1.84 o 
   7   1  15       41.54       42.74      2.16 o 
   8   1  15       33.10       36.71      2.11 o 
   9   1  15       46.37       42.01      1.89 o 
  10   1  15        4.69        1.37      1.75 o 
  11   1  15        4.61        4.16      1.96 o 
   1   2  15       20.96       22.05      2.27 o 
   2   2  15       66.23       54.00      2.36 o 
   3   2  15        3.99        2.54      1.97 o 
   4   2  15       37.72       35.78      2.51 o 
   5   2  15        1.60        1.81      1.96 o 
   6   2  15        0.69       -0.17      1.86 o 
   7   2  15       13.03       13.73      2.19 o 
   8   2  15        0.02       -0.57      1.52 o 
   9   2  15       37.83       43.35      2.18 o 
  10   2  15        1.99        2.74      1.36 o 
   0   3  15       74.59       69.94      3.71 o 
   1   3  15       55.87       50.67      2.81 o 
   2   3  15       27.48       23.65      1.94 o 
   3   3  15       61.10       56.55      2.37 o 
   4   3  15       66.52       60.42      2.76 o 
   5   3  15        3.69        4.01      1.54 o 
   6   3  15       21.34       21.27      1.74 o 
   7   3  15        3.17        5.13      1.59 o 
   8   3  15       28.22       32.48      3.89 o 
   1   4  15       13.23       15.05      2.64 o 
   2   4  15       44.11       45.97      2.94 o 
   3   4  15       25.76       26.50      2.45 o 
   4   4  15       20.91       19.98      3.33 o 
   0   0  16      368.16      385.78      7.06 o 
   2   0  16        2.56        3.25      2.78 o 
   4   0  16       54.69       52.25      3.52 o 
   6   0  16       58.77       53.01      3.23 o 
   8   0  16      194.70      197.38      7.77 o 
  10   0  16       42.50       48.33      2.91 o 
   1   1  16      240.67      242.17      4.75 o 
   2   1  16      100.85      101.36      3.29 o 
   3   1  16      135.54      131.14      3.13 o 
   4   1  16       65.96       69.14      4.13 o 
   5   1  16       19.64       13.62      1.73 o 
   6   1  16        8.84       11.19      1.62 o 
   7   1  16      114.68      117.11      2.93 o 
   8   1  16        6.40        5.92      1.48 o 
   9   1  16       39.03       38.89      1.92 o 
  10   1  16        4.31        5.56      1.70 o 
   0   2  16       83.38       86.11      3.63 o 
   1   2  16      106.12      102.64      2.91 o 
   2   2  16       27.37       26.14      1.97 o 
   3   2  16       60.16       64.97      2.82 o 
   4   2  16       23.49       23.53      2.29 o 
   5   2  16        8.21        5.86      1.81 o 
   6   2  16       19.29       22.24      2.64 o 
   7   2  16       46.77       46.83      2.56 o 
   8   2  16       59.30       54.26      4.49 o 
   9   2  16       13.46       15.32      1.89 o 
   1   3  16       61.33       58.24      2.27 o 
   2   3  16       59.45       51.59      2.49 o 
   3   3  16       21.85       24.48      1.81 o 
   4   3  16       20.86       19.64      2.60 o 
   5   3  16       38.36       43.46      2.28 o 
   6   3  16       44.76       39.97      2.64 o 
   2   0  17      298.86      310.12      6.47 o 
   4   0  17       17.59       15.80      2.45 o 
   6   0  17       54.99       56.17      3.23 o 
   8   0  17       23.64       25.62      2.78 o 
   0   1  17       49.27       59.95      5.27 o 
   1   1  17       12.96       11.55      2.64 o 
   2   1  17       31.31       29.49      2.94 o 
   3   1  17       76.03       70.60      3.63 o 
   4   1  17       26.14       26.52      2.24 o 
   5   1  17        2.32        3.58      1.86 o 
   6   1  17       23.94       28.59      2.18 o 
   7   1  17        2.62       -0.25      1.56 o 
   8   1  17        1.53        0.30      1.45 o 
   9   1  17       33.04       26.80      2.45 o 
   1   2  17       68.32       68.15      2.56 o 
   2   2  17       38.25       33.23      2.39 o 
   3   2  17       43.25       41.19      2.90 o 
   4   2  17       34.15       33.31      3.05 o 
   5   2  17       37.33       37.73      2.75 o 
   6   2  17       22.19       21.00      2.14 o 
   7   2  17       24.81       22.22      2.11 o 
   0   3  17        7.02        5.41      3.05 o 
   1   3  17        4.16        2.54      1.31 o 
   2   3  17        9.98        6.81      1.74 o 
   3   3  17        5.81        9.50      2.36 o 
   4   3  17       34.27       34.21      2.91 o 
   0   0  18      205.26      194.85      6.66 o 
   2   0  18      101.16      103.82      3.73 o 
   4   0  18      137.73      153.33      4.58 o 
   6   0  18       95.11       88.67      8.47 o 
   1   1  18       77.13       72.13      3.53 o 
   2   1  18       79.78       80.22      3.73 o 
   3   1  18       79.44       87.58      3.73 o 
   4   1  18       12.12       12.13      2.33 o 
   5   1  18       50.79       51.85      2.94 o 
   6   1  18       13.84       15.93      2.25 o 
   7   1  18       11.77       12.99      2.05 o 
   0   2  18       65.86       67.17      4.72 o 
   1   2  18       72.74       70.78      3.93 o 
   2   2  18       49.60       53.16      3.14 o 
   3   2  18       52.32       52.40      4.86 o 
   4   2  18       44.64       40.17      2.55 o 
   5   2  18       15.92       17.37      1.84 o 
   6   2  18        5.09        1.11      2.50 o 
   2   0  19       46.25       40.21      2.64 o 
   4   0  19        4.65        3.05      2.50 o 
   6   0  19        1.69       -0.83      2.78 o 
   0   1  19       13.45       18.04      3.33 o 
   1   1  19       25.56       23.20      2.55 o 
   2   1  19        9.87        9.59      2.16 o 
   3   1  19       15.52       18.66      2.25 o 
   4   1  19        7.61        6.85      2.36 o 
   5   1  19        7.82        7.60      2.64 o 
   1   2  19       13.96       13.67      3.19 o 
   2   2  19       24.24       17.49      2.16 o 
   3   2  19       26.51       23.74      2.16 o 
   1   1  20        8.34        7.22      2.50 o 
                                                 
